# Supplementary material for: 1-Cyclo­hexyl-5-(4-meth­oxy­phen­yl)-1H-pyrazole-4-carb­oxy­lic acid
Source: Acta Crystallogr Sect E Struct Rep Online. 2011 Nov 30;67(Pt 12):o3513. doi: 10.1107/S1600536811050872 (PMC3239134; doi:10.1107/S1600536811050872)
Supplement: Supplementary file 1 [file e-67-o3513-sup1.cif]

##############################################################################
#                                                                            #
# This CIF contains the data in a paper accepted for publication in          #
# Acta Crystallographica Section E. It conforms to the requirements of       #
# Notes for Authors for Acta Crystallographica Section E, and has been       #
# peer reviewed under the auspices of the IUCr Commission on Journals.       #
#                                                                            #
# Full details of the Crystallographic Information File format               #
# are given in the paper "The Crystallographic Information File (CIF):       #
# a New Standard Archive File for Crystallography" by S. R. Hall, F. H.      #
# Allen and I. D. Brown [Acta Cryst. (1991), A47, 655-685].                  #
#                                                                            #
# The current version of the core CIF dictionary is obtainable from          #
# ftp://ftp.iucr.org/pub/cif_core.dic.                                       #
#                                                                            #
# Software is freely available for graphical display of the structure(s)     #
# in this CIF. For information consult the CIF software page                 #
# http://www.iucr.org/resources/cif/software.                                #
#                                                                            #
# This file may be used for bona fide research purposes within the           #
# scientific community so long as proper attribution is given to the journal # 
# article from which it was obtained.                                        #
#                                                                            #
##############################################################################
data_global
_audit_creation_method     'form.cif (version 2.0)'
_journal_data_validation_number     ?
_journal_date_recd_electronic     2011-11-25
_journal_date_accepted     2011-11-26
_journal_name_full     'Acta Crystallographica, Section E'
_journal_year     2011
_journal_volume     67
_journal_issue     12
_journal_page_first     o3513
_journal_page_last     o3513
_journal_paper_category     QO
_journal_paper_doi     10.1107/S1600536811050872
_journal_coeditor_code     HB6534
_publ_contact_author_name     'Prof. Fun, Hoong-Kun'
_publ_contact_author_address
;
      X-ray Crystallography Unit
      School of Physics
      Universiti Sains Malaysia
      11800 USM, Penang
      MALAYSIA
;
_publ_contact_author_email     'hkfun@usm.my'
_publ_contact_author_fax     '604 6579150'
_publ_contact_author_phone     '604 6533652'
_publ_section_title
;
1-Cyclohexyl-5-(4-methoxyphenyl)-1<i>H</i>-pyrazole-4-carboxylic acid
;
loop_
    _publ_author_name
    _publ_author_footnote
    _publ_author_address
    'Hoong-Kun Fun'
;
      Thomson Reuters ResearcherID: A-3561-2009.
;
;     X-ray Crystallography Unit
      School of Physics
      Universiti Sains Malaysia
      11800 USM, Penang
      Malaysia
;
    'Ching Kheng Quah'
;
      Thomson Reuters ResearcherID: A-5525-2009.
;
;
      X-ray Crystallography Unit
      School of Physics
      Universiti Sains Malaysia
      11800 USM, Penang
      Malaysia
;
    'B. Chandrakantha' ?
;
     Department of Chemistry
     Manipal Institute of Technology
     Manipal 576 104
     India
;
    'A. M. Isloor' ?
;
     Medicinal Chemistry Division
     Department of Chemistry
     National Institute of Technology-Karnataka
     Surathkal, Mangalore 575 025
     India
;
    'Prakash Shetty' ?
;
     Department of Printing
     Manipal Institute of Technology
     Manipal 576 104
     India
;
data_I
_audit_creation_method     SHELXL-97
_chemical_name_systematic
;
1-Cyclohexyl-5-(4-methoxyphenyl)-1<i>H</i>-pyrazole-4-carboxylic acid
;
_chemical_name_common     ?
_chemical_formula_moiety     'C17 H20 N2 O3'
_chemical_formula_sum     'C17 H20 N2 O3'
_chemical_formula_iupac     'C17 H20 N2 O3'
_chemical_formula_weight     300.35
_chemical_melting_point     ?
_symmetry_cell_setting     monoclinic
_symmetry_space_group_name_H-M     'P 21/c'
_symmetry_space_group_name_Hall     '-P 2ybc'
loop_
    _symmetry_equiv_pos_as_xyz
    'x, y, z'
    '-x, y+1/2, -z+1/2'
    '-x, -y, -z'
    'x, -y-1/2, z-1/2'
_cell_length_a     12.0722(9)
_cell_length_b     12.7180(9)
_cell_length_c     11.7739(8)
_cell_angle_alpha     90.00
_cell_angle_beta     118.6980(10)
_cell_angle_gamma     90.00
_cell_volume     1585.6(2)
_cell_formula_units_Z     4
_cell_measurement_reflns_used     5000
_cell_measurement_theta_min     2.50
_cell_measurement_theta_max     29.77
_cell_measurement_temperature     296
_exptl_crystal_description     'needle'
_exptl_crystal_colour     'colourless'
_exptl_crystal_size_max     0.39
_exptl_crystal_size_mid     0.199
_exptl_crystal_size_min     0.15
_exptl_crystal_density_diffrn     1.258
_exptl_crystal_density_meas     ?
_exptl_crystal_density_method     'not measured'
_exptl_crystal_F_000     640
_exptl_absorpt_coefficient_mu     0.087
_exptl_absorpt_correction_type     multi-scan
_exptl_absorpt_process_details     '(<i>SADABS</i>; Bruker, 2009)'
_exptl_absorpt_correction_T_min     0.9669
_exptl_absorpt_correction_T_max     0.9871
_exptl_special_details     ?
_diffrn_ambient_temperature     296
_diffrn_radiation_type     MoK\a
_diffrn_radiation_wavelength     0.71073
_diffrn_radiation_source     'fine-focus sealed tube'
_diffrn_radiation_monochromator     graphite
_diffrn_measurement_device_type     'Bruker SMART APEXII DUO CCD'
_diffrn_measurement_method     '\f and \w scans'
_diffrn_detector_area_resol_mean     ?
_diffrn_reflns_number     24474
_diffrn_reflns_av_R_equivalents     0.0488
_diffrn_reflns_av_sigmaI/netI     0.0342
_diffrn_reflns_theta_min     1.92
_diffrn_reflns_theta_max     29.93
_diffrn_reflns_theta_full     29.93
_diffrn_measured_fraction_theta_max     0.996
_diffrn_measured_fraction_theta_full     0.996
_diffrn_reflns_limit_h_min     -16
_diffrn_reflns_limit_h_max     16
_diffrn_reflns_limit_k_min     -17
_diffrn_reflns_limit_k_max     17
_diffrn_reflns_limit_l_min     -16
_diffrn_reflns_limit_l_max     16
_diffrn_standards_number     0
_diffrn_standards_interval_count     .
_diffrn_standards_interval_time     .
_diffrn_standards_decay_%     ?
_refine_special_details
;
 Refinement of F^2^ against ALL reflections.  The weighted R-factor wR and
 goodness of fit S are based on F^2^, conventional R-factors R are based
 on F, with F set to zero for negative F^2^. The threshold expression of
 F^2^ > 2sigma(F^2^) is used only for calculating R-factors(gt) etc. and is
 not relevant to the choice of reflections for refinement.  R-factors based
 on F^2^ are statistically about twice as large as those based on F, and R-
 factors based on ALL data will be even larger.
;
_reflns_number_total     4585
_reflns_number_gt     2766
_reflns_threshold_expression     I>2\s(I)
_refine_ls_structure_factor_coef     Fsqd
_refine_ls_matrix_type     full
_refine_ls_R_factor_all     0.1008
_refine_ls_R_factor_gt     0.0562
_refine_ls_wR_factor_gt     0.1319
_refine_ls_wR_factor_ref     0.1588
_refine_ls_goodness_of_fit_ref     1.028
_refine_ls_restrained_S_all     1.029
_refine_ls_number_reflns     4585
_refine_ls_number_parameters     239
_refine_ls_number_restraints     17
_refine_ls_hydrogen_treatment     constr
_refine_ls_weighting_scheme     calc
_refine_ls_weighting_details
         'calc w=1/[\s^2^(Fo^2^)+(0.0614P)^2^+0.3536P] where P=(Fo^2^+2Fc^2^)/3'
_atom_sites_solution_hydrogens     geom
_atom_sites_solution_primary     direct
_atom_sites_solution_secondary     difmap
_refine_ls_shift/su_max     0.001
_refine_ls_shift/su_mean     0.001
_refine_diff_density_max     0.212
_refine_diff_density_min     -0.275
_refine_ls_extinction_method     none
_refine_ls_extinction_coef     ?
loop_
    _atom_type_symbol
    _atom_type_description
    _atom_type_scat_dispersion_real
    _atom_type_scat_dispersion_imag
    _atom_type_scat_source
    'C' 'C' 0.0033 0.0016
                         'International Tables Vol C Tables 4.2.6.8 and 6.1.1.4'
    'H' 'H' 0.0000 0.0000
                         'International Tables Vol C Tables 4.2.6.8 and 6.1.1.4'
    'N' 'N' 0.0061 0.0033
                         'International Tables Vol C Tables 4.2.6.8 and 6.1.1.4'
    'O' 'O' 0.0106 0.0060
                         'International Tables Vol C Tables 4.2.6.8 and 6.1.1.4'
_computing_data_collection     'APEX2 (Bruker, 2009)'
_computing_cell_refinement     'SAINT (Bruker, 2009)'
_computing_data_reduction     'SAINT (Bruker, 2009)'
_computing_structure_solution     'SHELXTL (Sheldrick, 2008)'
_computing_structure_refinement     'SHELXTL (Sheldrick, 2008)'
_computing_molecular_graphics     'SHELXTL (Sheldrick, 2008)'
_computing_publication_material
                             'SHELXTL (Sheldrick, 2008) and PLATON (Spek, 2009)'
loop_
    _atom_site_type_symbol
    _atom_site_label
    _atom_site_fract_x
    _atom_site_fract_y
    _atom_site_fract_z
    _atom_site_U_iso_or_equiv
    _atom_site_adp_type
    _atom_site_calc_flag
    _atom_site_refinement_flags
    _atom_site_occupancy
    _atom_site_symmetry_multiplicity
    _atom_site_disorder_assembly
    _atom_site_disorder_group
    O O1 0.07405(12) 0.45236(14) 0.92263(12) 0.0870(5) Uani d . 1 1 A .
    O O2 0.15254(12) 0.47797(13) 1.13352(11) 0.0814(5) Uani d . 1 1 A .
    H H1O2 0.0749 0.4999 1.1195 0.122 Uiso d R 1 1 . .
    O O3A 0.1055(2) 0.39532(19) 0.44671(17) 0.0769(8) Uani d PD 0.715(4) 1 A 1
    C C4A 0.2726(5) 0.3627(5) 0.8457(5) 0.0409(10) Uani d PD 0.715(4) 1 A 1
    C C5A 0.1549(3) 0.3174(3) 0.7674(3) 0.0528(7) Uani d PD 0.715(4) 1 A 1
    H H5AA 0.1137 0.2823 0.8057 0.063 Uiso calc PR 0.715(4) 1 A 1
    C C6A 0.0978(4) 0.3237(3) 0.6330(3) 0.0573(9) Uani d PD 0.715(4) 1 A 1
    H H6AA 0.0206 0.2909 0.5820 0.069 Uiso calc PR 0.715(4) 1 A 1
    C C7A 0.1563(3) 0.3787(3) 0.5760(2) 0.0489(6) Uani d PD 0.715(4) 1 A 1
    C C8A 0.2749(3) 0.4202(2) 0.6523(3) 0.0523(7) Uani d PD 0.715(4) 1 A 1
    H H8AA 0.3168 0.4540 0.6139 0.063 Uiso calc PR 0.715(4) 1 A 1
    C C9A 0.3314(3) 0.4121(2) 0.7843(3) 0.0453(6) Uani d PD 0.715(4) 1 A 1
    H H9AA 0.4115 0.4405 0.8341 0.054 Uiso calc PR 0.715(4) 1 A 1
    C C17A -0.0253(3) 0.3757(3) 0.3667(3) 0.0861(11) Uani d PD 0.715(4) 1 A 1
    H H17A -0.0504 0.3991 0.2802 0.129 Uiso calc PR 0.715(4) 1 A 1
    H H17B -0.0727 0.4129 0.3999 0.129 Uiso calc PR 0.715(4) 1 A 1
    H H17C -0.0413 0.3016 0.3657 0.129 Uiso calc PR 0.715(4) 1 A 1
    O O3B 0.0427(5) 0.3332(4) 0.4351(5) 0.0707(18) Uiso d PD 0.285(4) 1 A 2
    C C4B 0.2589(16) 0.3476(14) 0.8323(13) 0.043(3) Uiso d PD 0.285(4) 1 A 2
    C C5B 0.1646(8) 0.2768(6) 0.7716(8) 0.051(2) Uiso d PD 0.285(4) 1 A 2
    H H5B 0.1475 0.2291 0.8211 0.061 Uiso calc PR 0.285(4) 1 A 2
    C C6 0.0940(9) 0.2735(8) 0.6402(9) 0.059(2) Uani d PD 0.285(4) 1 A 2
    H H6B 0.0277 0.2259 0.6006 0.070 Uiso calc PR 0.285(4) 1 A 2
    C C7B 0.1219(7) 0.3407(6) 0.5680(7) 0.0456(18) Uiso d PD 0.285(4) 1 A 2
    C C8B 0.2195(9) 0.4113(7) 0.6240(8) 0.060(2) Uiso d PD 0.285(4) 1 A 2
    H H8B 0.2389 0.4551 0.5727 0.072 Uiso calc PR 0.285(4) 1 A 2
    C C9B 0.2888(8) 0.4168(8) 0.7578(9) 0.062(3) Uiso d PD 0.285(4) 1 A 2
    H H9B 0.3539 0.4654 0.7976 0.074 Uiso calc PR 0.285(4) 1 A 2
    C C17B 0.0494(10) 0.4149(7) 0.3569(10) 0.092(3) Uiso d PD 0.285(4) 1 A 2
    H H17D -0.0130 0.4034 0.2684 0.138 Uiso calc PR 0.285(4) 1 A 2
    H H17E 0.1319 0.4157 0.3637 0.138 Uiso calc PR 0.285(4) 1 A 2
    H H17F 0.0338 0.4812 0.3857 0.138 Uiso calc PR 0.285(4) 1 A 2
    N N1 0.44673(12) 0.32694(11) 1.06351(12) 0.0524(3) Uani d . 1 1 A .
    N N2 0.48284(13) 0.34101(14) 1.19163(13) 0.0676(4) Uani d . 1 1 . .
    C C1 0.38353(16) 0.38444(16) 1.19118(16) 0.0650(5) Uani d . 1 1 . .
    H H1A 0.3804 0.4035 1.2658 0.078 Uiso calc R 1 1 . .
    C C2 0.28347(14) 0.39865(14) 1.06610(15) 0.0525(4) Uani d . 1 1 A .
    C C3 0.32756(13) 0.36065(13) 0.98426(14) 0.0460(3) Uani d . 1 1 . .
    C C10 0.53239(13) 0.27005(13) 1.02944(15) 0.0482(4) Uani d . 1 1 . .
    H H10A 0.4887 0.2600 0.9354 0.058 Uiso calc R 1 1 A .
    C C11 0.56252(17) 0.16218(14) 1.09219(18) 0.0602(4) Uani d . 1 1 A .
    H H11A 0.4849 0.1227 1.0639 0.072 Uiso calc R 1 1 . .
    H H11B 0.6021 0.1698 1.1855 0.072 Uiso calc R 1 1 . .
    C C12 0.65043(16) 0.10250(14) 1.05635(18) 0.0620(5) Uani d . 1 1 . .
    H H12A 0.6723 0.0355 1.1013 0.074 Uiso calc R 1 1 A .
    H H12B 0.6072 0.0884 0.9640 0.074 Uiso calc R 1 1 . .
    C C13 0.76923(16) 0.16370(16) 1.0912(2) 0.0734(6) Uani d . 1 1 A .
    H H13A 0.8210 0.1254 1.0628 0.088 Uiso calc R 1 1 . .
    H H13B 0.8171 0.1715 1.1845 0.088 Uiso calc R 1 1 . .
    C C14 0.73834(17) 0.27110(16) 1.0285(2) 0.0730(6) Uani d . 1 1 . .
    H H14A 0.6976 0.2632 0.9351 0.088 Uiso calc R 1 1 A .
    H H14B 0.8159 0.3103 1.0555 0.088 Uiso calc R 1 1 . .
    C C15 0.65178(16) 0.33218(14) 1.0652(2) 0.0622(5) Uani d . 1 1 A .
    H H15A 0.6952 0.3460 1.1575 0.075 Uiso calc R 1 1 . .
    H H15B 0.6302 0.3992 1.0203 0.075 Uiso calc R 1 1 . .
    C C16 0.16128(15) 0.44458(16) 1.03370(16) 0.0589(4) Uani d . 1 1 . .
loop_
    _atom_site_aniso_label
    _atom_site_aniso_U_11
    _atom_site_aniso_U_22
    _atom_site_aniso_U_33
    _atom_site_aniso_U_12
    _atom_site_aniso_U_13
    _atom_site_aniso_U_23
    O1 0.0572(7) 0.1573(15) 0.0477(7) 0.0425(8) 0.0262(6) 0.0055(8)
    O2 0.0613(7) 0.1362(13) 0.0527(7) 0.0334(8) 0.0323(6) -0.0050(7)
    O3A 0.0761(14) 0.1104(18) 0.0383(10) 0.0057(13) 0.0227(9) 0.0049(10)
    C4A 0.0356(19) 0.051(2) 0.0423(17) 0.0014(13) 0.0234(14) -0.0032(16)
    C5A 0.0468(14) 0.068(2) 0.0531(15) -0.0086(15) 0.0315(12) -0.0019(14)
    C6A 0.0447(14) 0.077(2) 0.0497(16) -0.0107(18) 0.0226(12) -0.0097(17)
    C7A 0.0523(16) 0.0575(17) 0.0399(13) 0.0057(14) 0.0246(12) 0.0014(12)
    C8A 0.0507(16) 0.0666(16) 0.0485(14) 0.0042(13) 0.0308(13) 0.0101(11)
    C9A 0.0399(14) 0.0515(14) 0.0479(14) 0.0012(12) 0.0237(12) 0.0039(10)
    C17A 0.0647(18) 0.121(3) 0.0512(16) 0.0264(19) 0.0110(14) -0.0099(16)
    C6 0.047(4) 0.073(6) 0.059(4) -0.013(4) 0.027(3) -0.003(4)
    N1 0.0429(7) 0.0684(9) 0.0456(7) 0.0084(6) 0.0212(6) -0.0078(6)
    N2 0.0543(8) 0.0971(12) 0.0453(8) 0.0182(8) 0.0190(6) -0.0117(7)
    C1 0.0571(10) 0.0919(14) 0.0469(9) 0.0174(9) 0.0257(8) -0.0064(9)
    C2 0.0466(8) 0.0704(10) 0.0457(8) 0.0107(7) 0.0261(7) 0.0011(7)
    C3 0.0401(7) 0.0557(9) 0.0461(8) 0.0029(6) 0.0238(6) 0.0001(6)
    C10 0.0380(7) 0.0575(9) 0.0505(8) 0.0035(6) 0.0224(6) -0.0086(7)
    C11 0.0566(9) 0.0603(10) 0.0690(11) 0.0006(8) 0.0344(9) -0.0028(8)
    C12 0.0566(10) 0.0564(10) 0.0689(11) 0.0086(8) 0.0268(9) -0.0059(8)
    C13 0.0450(9) 0.0802(13) 0.0877(14) 0.0097(9) 0.0259(9) -0.0166(11)
    C14 0.0508(9) 0.0802(13) 0.1005(15) -0.0074(9) 0.0463(10) -0.0130(11)
    C15 0.0515(9) 0.0560(10) 0.0826(13) -0.0032(7) 0.0351(9) -0.0106(9)
    C16 0.0501(9) 0.0872(13) 0.0474(9) 0.0161(8) 0.0297(8) 0.0036(8)
_geom_special_details
;
 All esds (except the esd in the dihedral angle between two l.s. planes)
 are estimated using the full covariance matrix.  The cell esds are taken
 into account individually in the estimation of esds in distances, angles
 and torsion angles; correlations between esds in cell parameters are only
 used when they are defined by crystal symmetry.  An approximate (isotropic)
 treatment of cell esds is used for estimating esds involving l.s. planes.
;
loop_
    _geom_bond_atom_site_label_1
    _geom_bond_atom_site_label_2
    _geom_bond_site_symmetry_2
    _geom_bond_distance
    _geom_bond_publ_flag
    O1 C16 . 1.227(2) ?
    O2 C16 . 1.3007(19) ?
    O2 H1O2 . 0.9133 ?
    O3A C7A . 1.357(3) ?
    O3A C17A . 1.419(4) ?
    C4A C9A . 1.384(4) ?
    C4A C5A . 1.394(5) ?
    C4A C3 . 1.436(5) ?
    C5A C6A . 1.393(4) ?
    C5A H5AA . 0.9300 ?
    C6A C7A . 1.376(4) ?
    C6A H6AA . 0.9300 ?
    C7A C8A . 1.379(4) ?
    C8A C9A . 1.368(4) ?
    C8A H8AA . 0.9300 ?
    C9A H9AA . 0.9300 ?
    C17A H17A . 0.9600 ?
    C17A H17B . 0.9600 ?
    C17A H17C . 0.9600 ?
    O3B C7B . 1.391(8) ?
    O3B C17B . 1.416(10) ?
    C4B C5B . 1.355(12) ?
    C4B C9B . 1.407(13) ?
    C4B C3 . 1.578(14) ?
    C5B C6 . 1.363(10) ?
    C5B H5B . 0.9300 ?
    C6 C7B . 1.358(10) ?
    C6 H6B . 0.9300 ?
    C7B C8B . 1.373(9) ?
    C8B C9B . 1.386(10) ?
    C8B H8B . 0.9300 ?
    C9B H9B . 0.9300 ?
    C17B H17D . 0.9600 ?
    C17B H17E . 0.9600 ?
    C17B H17F . 0.9600 ?
    N1 C3 . 1.3546(19) ?
    N1 N2 . 1.3660(18) ?
    N1 C10 . 1.4671(18) ?
    N2 C1 . 1.318(2) ?
    C1 C2 . 1.397(2) ?
    C1 H1A . 0.9300 ?
    C2 C3 . 1.392(2) ?
    C2 C16 . 1.457(2) ?
    C10 C15 . 1.515(2) ?
    C10 C11 . 1.517(2) ?
    C10 H10A . 0.9800 ?
    C11 C12 . 1.520(2) ?
    C11 H11A . 0.9700 ?
    C11 H11B . 0.9700 ?
    C12 C13 . 1.505(3) ?
    C12 H12A . 0.9700 ?
    C12 H12B . 0.9700 ?
    C13 C14 . 1.512(3) ?
    C13 H13A . 0.9700 ?
    C13 H13B . 0.9700 ?
    C14 C15 . 1.521(2) ?
    C14 H14A . 0.9700 ?
    C14 H14B . 0.9700 ?
    C15 H15A . 0.9700 ?
    C15 H15B . 0.9700 ?
loop_
    _geom_angle_atom_site_label_1
    _geom_angle_atom_site_label_2
    _geom_angle_atom_site_label_3
    _geom_angle_site_symmetry_1
    _geom_angle_site_symmetry_3
    _geom_angle
    _geom_angle_publ_flag
    C16 O2 H1O2 . . 117.2 ?
    C7A O3A C17A . . 118.5(3) ?
    C9A C4A C5A . . 117.3(4) ?
    C9A C4A C3 . . 121.9(4) ?
    C5A C4A C3 . . 120.8(3) ?
    C6A C5A C4A . . 121.2(3) ?
    C6A C5A H5AA . . 119.4 ?
    C4A C5A H5AA . . 119.4 ?
    C7A C6A C5A . . 119.6(3) ?
    C7A C6A H6AA . . 120.2 ?
    C5A C6A H6AA . . 120.2 ?
    O3A C7A C6A . . 124.4(3) ?
    O3A C7A C8A . . 116.1(3) ?
    C6A C7A C8A . . 119.5(2) ?
    C9A C8A C7A . . 120.4(2) ?
    C9A C8A H8AA . . 119.8 ?
    C7A C8A H8AA . . 119.8 ?
    C8A C9A C4A . . 121.8(3) ?
    C8A C9A H9AA . . 119.1 ?
    C4A C9A H9AA . . 119.1 ?
    C7B O3B C17B . . 117.3(7) ?
    C5B C4B C9B . . 119.3(11) ?
    C5B C4B C3 . . 121.2(9) ?
    C9B C4B C3 . . 119.3(9) ?
    C4B C5B C6 . . 121.9(9) ?
    C4B C5B H5B . . 119.0 ?
    C6 C5B H5B . . 119.0 ?
    C7B C6 C5B . . 118.9(8) ?
    C7B C6 H6B . . 120.5 ?
    C5B C6 H6B . . 120.5 ?
    C6 C7B C8B . . 121.7(7) ?
    C6 C7B O3B . . 114.7(7) ?
    C8B C7B O3B . . 123.6(7) ?
    C7B C8B C9B . . 119.3(8) ?
    C7B C8B H8B . . 120.3 ?
    C9B C8B H8B . . 120.3 ?
    C8B C9B C4B . . 118.8(9) ?
    C8B C9B H9B . . 120.6 ?
    C4B C9B H9B . . 120.6 ?
    O3B C17B H17D . . 109.5 ?
    O3B C17B H17E . . 109.5 ?
    H17D C17B H17E . . 109.5 ?
    O3B C17B H17F . . 109.5 ?
    H17D C17B H17F . . 109.5 ?
    H17E C17B H17F . . 109.5 ?
    C3 N1 N2 . . 112.92(12) ?
    C3 N1 C10 . . 128.51(13) ?
    N2 N1 C10 . . 118.26(12) ?
    C1 N2 N1 . . 104.07(13) ?
    N2 C1 C2 . . 112.52(15) ?
    N2 C1 H1A . . 123.7 ?
    C2 C1 H1A . . 123.7 ?
    C3 C2 C1 . . 105.08(14) ?
    C3 C2 C16 . . 129.32(15) ?
    C1 C2 C16 . . 125.60(15) ?
    N1 C3 C2 . . 105.40(13) ?
    N1 C3 C4A . . 123.2(3) ?
    C2 C3 C4A . . 131.2(3) ?
    N1 C3 C4B . . 123.6(8) ?
    C2 C3 C4B . . 130.8(8) ?
    N1 C10 C15 . . 111.61(13) ?
    N1 C10 C11 . . 110.39(13) ?
    C15 C10 C11 . . 111.26(13) ?
    N1 C10 H10A . . 107.8 ?
    C15 C10 H10A . . 107.8 ?
    C11 C10 H10A . . 107.8 ?
    C10 C11 C12 . . 110.64(15) ?
    C10 C11 H11A . . 109.5 ?
    C12 C11 H11A . . 109.5 ?
    C10 C11 H11B . . 109.5 ?
    C12 C11 H11B . . 109.5 ?
    H11A C11 H11B . . 108.1 ?
    C13 C12 C11 . . 111.52(15) ?
    C13 C12 H12A . . 109.3 ?
    C11 C12 H12A . . 109.3 ?
    C13 C12 H12B . . 109.3 ?
    C11 C12 H12B . . 109.3 ?
    H12A C12 H12B . . 108.0 ?
    C12 C13 C14 . . 110.78(15) ?
    C12 C13 H13A . . 109.5 ?
    C14 C13 H13A . . 109.5 ?
    C12 C13 H13B . . 109.5 ?
    C14 C13 H13B . . 109.5 ?
    H13A C13 H13B . . 108.1 ?
    C13 C14 C15 . . 111.37(17) ?
    C13 C14 H14A . . 109.4 ?
    C15 C14 H14A . . 109.4 ?
    C13 C14 H14B . . 109.4 ?
    C15 C14 H14B . . 109.4 ?
    H14A C14 H14B . . 108.0 ?
    C10 C15 C14 . . 110.26(14) ?
    C10 C15 H15A . . 109.6 ?
    C14 C15 H15A . . 109.6 ?
    C10 C15 H15B . . 109.6 ?
    C14 C15 H15B . . 109.6 ?
    H15A C15 H15B . . 108.1 ?
    O1 C16 O2 . . 122.41(15) ?
    O1 C16 C2 . . 123.66(15) ?
    O2 C16 C2 . . 113.93(14) ?
loop_
    _geom_torsion_atom_site_label_1
    _geom_torsion_atom_site_label_2
    _geom_torsion_atom_site_label_3
    _geom_torsion_atom_site_label_4
    _geom_torsion_site_symmetry_1
    _geom_torsion_site_symmetry_2
    _geom_torsion_site_symmetry_3
    _geom_torsion_site_symmetry_4
    _geom_torsion
    _geom_torsion_publ_flag
    C9A C4A C5A C6A . . . . -1.4(8) ?
    C3 C4A C5A C6A . . . . 176.6(4) ?
    C4A C5A C6A C7A . . . . -2.3(6) ?
    C17A O3A C7A C6A . . . . 14.3(4) ?
    C17A O3A C7A C8A . . . . -166.1(3) ?
    C5A C6A C7A O3A . . . . -175.6(3) ?
    C5A C6A C7A C8A . . . . 4.8(5) ?
    O3A C7A C8A C9A . . . . 176.7(2) ?
    C6A C7A C8A C9A . . . . -3.6(4) ?
    C7A C8A C9A C4A . . . . -0.1(5) ?
    C5A C4A C9A C8A . . . . 2.6(7) ?
    C3 C4A C9A C8A . . . . -175.4(4) ?
    C9B C4B C5B C6 . . . . -3(2) ?
    C3 C4B C5B C6 . . . . 171.7(11) ?
    C4B C5B C6 C7B . . . . 2.3(17) ?
    C5B C6 C7B C8B . . . . 0.3(14) ?
    C5B C6 C7B O3B . . . . -178.5(8) ?
    C17B O3B C7B C6 . . . . 166.9(8) ?
    C17B O3B C7B C8B . . . . -11.8(12) ?
    C6 C7B C8B C9B . . . . -2.2(14) ?
    O3B C7B C8B C9B . . . . 176.4(7) ?
    C7B C8B C9B C4B . . . . 1.6(16) ?
    C5B C4B C9B C8B . . . . 1(2) ?
    C3 C4B C9B C8B . . . . -173.8(11) ?
    C3 N1 N2 C1 . . . . 0.0(2) ?
    C10 N1 N2 C1 . . . . -174.16(16) ?
    N1 N2 C1 C2 . . . . 0.2(2) ?
    N2 C1 C2 C3 . . . . -0.4(2) ?
    N2 C1 C2 C16 . . . . -179.98(19) ?
    N2 N1 C3 C2 . . . . -0.20(19) ?
    C10 N1 C3 C2 . . . . 173.21(16) ?
    N2 N1 C3 C4A . . . . 174.3(3) ?
    C10 N1 C3 C4A . . . . -12.2(4) ?
    N2 N1 C3 C4B . . . . -176.1(6) ?
    C10 N1 C3 C4B . . . . -2.7(6) ?
    C1 C2 C3 N1 . . . . 0.32(19) ?
    C16 C2 C3 N1 . . . . 179.92(18) ?
    C1 C2 C3 C4A . . . . -173.6(3) ?
    C16 C2 C3 C4A . . . . 6.0(4) ?
    C1 C2 C3 C4B . . . . 175.8(7) ?
    C16 C2 C3 C4B . . . . -4.6(7) ?
    C9A C4A C3 N1 . . . . -53.1(7) ?
    C5A C4A C3 N1 . . . . 129.0(5) ?
    C9A C4A C3 C2 . . . . 119.9(5) ?
    C5A C4A C3 C2 . . . . -58.0(7) ?
    C9A C4A C3 C4B . . . . -149(8) ?
    C5A C4A C3 C4B . . . . 33(7) ?
    C5B C4B C3 N1 . . . . 107.3(15) ?
    C9B C4B C3 N1 . . . . -78.2(17) ?
    C5B C4B C3 C2 . . . . -67.5(19) ?
    C9B C4B C3 C2 . . . . 107.0(14) ?
    C5B C4B C3 C4A . . . . -163(9) ?
    C9B C4B C3 C4A . . . . 11(6) ?
    C3 N1 C10 C15 . . . . 118.83(18) ?
    N2 N1 C10 C15 . . . . -68.1(2) ?
    C3 N1 C10 C11 . . . . -116.88(18) ?
    N2 N1 C10 C11 . . . . 56.22(19) ?
    N1 C10 C11 C12 . . . . 179.54(13) ?
    C15 C10 C11 C12 . . . . -55.96(19) ?
    C10 C11 C12 C13 . . . . 55.8(2) ?
    C11 C12 C13 C14 . . . . -56.0(2) ?
    C12 C13 C14 C15 . . . . 56.4(2) ?
    N1 C10 C15 C14 . . . . -179.95(15) ?
    C11 C10 C15 C14 . . . . 56.3(2) ?
    C13 C14 C15 C10 . . . . -56.4(2) ?
    C3 C2 C16 O1 . . . . 3.2(3) ?
    C1 C2 C16 O1 . . . . -177.3(2) ?
    C3 C2 C16 O2 . . . . -176.26(18) ?
    C1 C2 C16 O2 . . . . 3.3(3) ?
loop_
    _geom_hbond_atom_site_label_D
    _geom_hbond_atom_site_label_H
    _geom_hbond_atom_site_label_A
    _geom_hbond_site_symmetry_A
    _geom_hbond_distance_DH
    _geom_hbond_distance_HA
    _geom_hbond_distance_DA
    _geom_hbond_angle_DHA
    _geom_hbond_publ_flag
    O2 H1O2 O1 3_567 0.91 1.73 2.640(2) 174 yes
