# Supplementary material for: 1-Cyclo­hexyl-5-(4-meth­oxy­phen­yl)-1H-pyrazole-4-carb­oxy­lic acid
Source: Acta Crystallogr Sect E Struct Rep Online. 2011 Nov 30;67(Pt 12):o3513. doi: 10.1107/S1600536811050872 (PMC3239134; doi:10.1107/S1600536811050872)
Supplement: Supplementary file 2 [file e-67-o3513-Isup2.hkl]

# 
# h,k,l, Fc-squared, Fo-squared, sigma(Fo-squared) and status flag 
# 
data_I
_shelx_title ' mo_achiii_0m in P2(1)/c (RT)' 
_shelx_refln_list_code          4 
_shelx_F_calc_maximum      135.55 
_exptl_crystal_F_000       640.00 
_reflns_d_resolution_high  0.7122 
 
loop_ 
 _symmetry_equiv_pos_as_xyz 
 'x, y, z' 
 '-x, y+1/2, -z+1/2' 
 '-x, -y, -z' 
 'x, -y-1/2, z-1/2' 
 
_cell_length_a    12.0722 
_cell_length_b    12.7180 
_cell_length_c    11.7739 
_cell_angle_alpha  90.000 
_cell_angle_beta  118.698 
_cell_angle_gamma  90.000 
 
_shelx_F_squared_multiplier     1.000 
 
loop_ 
 _refln_index_h 
 _refln_index_k 
 _refln_index_l 
 _refln_F_squared_calc 
 _refln_F_squared_meas 
 _refln_F_squared_sigma 
 _refln_observed_status 
   1   0   0      359.21      330.71      8.57 o 
   2   0   0      819.55      767.33     10.60 o 
   3   0   0      210.39      200.47      3.45 o 
   4   0   0      446.16      439.59     12.32 o 
   5   0   0     2493.96     2532.57     30.41 o 
   6   0   0      127.92      131.80      2.88 o 
   7   0   0       80.95       99.46      2.60 o 
   8   0   0        0.43        0.09      0.72 o 
   9   0   0       16.36       14.62      1.45 o 
  10   0   0      357.65      290.10      6.49 o 
  11   0   0       88.62       87.67      4.88 o 
  12   0   0       32.55       37.17      3.90 o 
  13   0   0        3.25        8.82      2.36 o 
  14   0   0        0.01        1.80      3.12 o 
   1   1   0     3202.03     2517.00    439.25 o 
   2   1   0     4095.28     3909.00     38.89 o 
   3   1   0     1879.41     1795.57     17.27 o 
   4   1   0      275.53      281.28      4.79 o 
   5   1   0      181.81      181.54      2.72 o 
   6   1   0      900.59     1006.00     11.92 o 
   7   1   0        1.45       -0.14      0.51 o 
   8   1   0      121.12      100.97      2.10 o 
   9   1   0       43.76       42.96      1.66 o 
  10   1   0       43.73       46.32      2.14 o 
  11   1   0        0.73        1.09      1.09 o 
  12   1   0        1.41        2.98      1.28 o 
  13   1   0        1.11        3.82      1.43 o 
  14   1   0        1.04        6.24      2.34 o 
   0   2   0     1113.17     1028.86     17.11 o 
   1   2   0     4653.07     4410.55     44.26 o 
   2   2   0      811.41      774.56      7.70 o 
   3   2   0      447.21      457.52      5.05 o 
   4   2   0     1891.22     1664.00    111.49 o 
   5   2   0        6.92       10.05      0.66 o 
   6   2   0       63.16       60.95      1.58 o 
   7   2   0        0.88        0.59      0.52 o 
   8   2   0       28.57       26.50      1.23 o 
   9   2   0      141.51      136.72      2.67 o 
  10   2   0       16.67       17.59      1.51 o 
  11   2   0       11.72       10.71      1.20 o 
  12   2   0        6.77        9.51      1.66 o 
  13   2   0        1.64        5.14      1.61 o 
  14   2   0       12.76       18.80      4.69 o 
   1   3   0    12223.92    11664.03    159.00 o 
   2   3   0       55.84       57.52      2.20 o 
   3   3   0      112.84      115.54      1.88 o 
   4   3   0      387.42      419.34      4.96 o 
   5   3   0      206.40      221.10      3.29 o 
   6   3   0      701.41      731.35      9.91 o 
   7   3   0        2.02        1.83      0.70 o 
   8   3   0       78.07       72.00      2.11 o 
   9   3   0        5.89        3.62      1.04 o 
  10   3   0      126.32      115.40      2.86 o 
  11   3   0        0.24        1.87      1.02 o 
  12   3   0       17.97       23.36      2.03 o 
  13   3   0        0.31        4.96      3.14 o 
  14   3   0        8.74       18.01      6.29 o 
   0   4   0    12858.21    12813.29    205.86 o 
   1   4   0     1287.41     1286.46     13.12 o 
   2   4   0      193.88      193.14      3.44 o 
   3   4   0     2342.98     2380.78     21.98 o 
   4   4   0       15.52       18.73      1.06 o 
   5   4   0       37.39       53.18      1.52 o 
   6   4   0       13.09       10.89      1.10 o 
   7   4   0        7.95        8.37      0.85 o 
   8   4   0       16.83       12.07      1.05 o 
   9   4   0       20.53       24.96      1.71 o 
  10   4   0        2.17        1.84      1.04 o 
  11   4   0        3.78        5.08      1.22 o 
  12   4   0        0.95        3.15      1.60 o 
  13   4   0       20.26       26.84      4.22 o 
  14   4   0        3.29        7.52      2.15 o 
   1   5   0      111.89      109.43      3.50 o 
   2   5   0      629.01      647.26      7.37 o 
   3   5   0       37.93       41.66      1.30 o 
   4   5   0        2.72       -0.04      0.64 o 
   5   5   0      172.43      176.66      3.16 o 
   6   5   0      402.75      422.41      5.52 o 
   7   5   0        0.20       -0.43      0.53 o 
   8   5   0       17.39       20.63      1.56 o 
   9   5   0       56.01       56.65      2.76 o 
  10   5   0       37.63       39.38      2.23 o 
  11   5   0       44.53       52.00      2.60 o 
  12   5   0        0.85        2.84      1.22 o 
  13   5   0        9.47        8.42      2.17 o 
  14   5   0       10.77       13.20      2.42 o 
   0   6   0      202.78      216.15      4.34 o 
   1   6   0      100.19      108.26      1.90 o 
   2   6   0      347.32      344.24      3.74 o 
   3   6   0      746.49      739.38      8.58 o 
   4   6   0        3.02        3.22      0.69 o 
   5   6   0       53.37       57.06      1.66 o 
   6   6   0        1.19        2.07      0.92 o 
   7   6   0        0.34       -0.38      0.67 o 
   8   6   0       12.79       12.50      1.43 o 
   9   6   0      100.48      100.56      2.95 o 
  10   6   0       23.60       25.28      1.95 o 
  11   6   0        1.60        4.61      1.91 o 
  12   6   0        4.02        3.46      1.57 o 
  13   6   0        0.28        2.28      1.87 o 
  14   6   0        0.03        8.54      5.14 o 
   1   7   0       43.82       50.25      1.44 o 
   2   7   0      362.08      370.09      4.11 o 
   3   7   0      401.17      408.63      5.46 o 
   4   7   0       75.17       88.30      2.08 o 
   5   7   0       27.21       25.42      1.36 o 
   6   7   0       62.09       58.04      1.88 o 
   7   7   0       73.81       63.70      2.41 o 
   8   7   0        8.43        9.10      1.39 o 
   9   7   0       37.47       40.71      2.78 o 
  10   7   0       16.93       23.84      1.99 o 
  11   7   0        3.62        5.50      2.56 o 
  12   7   0        0.57        0.84      1.60 o 
  13   7   0        4.08        6.47      1.79 o 
   0   8   0        0.57        0.57      0.95 o 
   1   8   0       22.60       23.07      1.21 o 
   2   8   0       56.09       55.62      1.58 o 
   3   8   0       51.78       61.85      2.40 o 
   4   8   0       14.59       13.25      1.25 o 
   5   8   0        8.67        8.98      1.26 o 
   6   8   0       25.07       29.05      1.60 o 
   7   8   0        0.11       -0.38      1.04 o 
   8   8   0       48.95       50.72      2.44 o 
   9   8   0       14.10       14.40      1.73 o 
  10   8   0        4.28        4.33      2.08 o 
  11   8   0        0.84        0.46      1.53 o 
  12   8   0        0.45        0.68      1.66 o 
  13   8   0        1.83        2.34      2.17 o 
   1   9   0        0.99       -0.05      0.44 o 
   2   9   0        1.29       -0.58      0.58 o 
   3   9   0        0.52        0.35      0.80 o 
   4   9   0        1.55       -0.21      0.90 o 
   5   9   0      115.76      117.37      2.75 o 
   6   9   0        8.92        9.57      1.24 o 
   7   9   0        2.38        0.85      1.19 o 
   8   9   0        1.90        0.53      1.26 o 
   9   9   0        0.50        0.84      1.35 o 
  10   9   0        1.92       -0.51      1.38 o 
  11   9   0        2.17        3.05      1.73 o 
  12   9   0        0.00        0.86      1.73 o 
   0  10   0       34.31       29.92      1.79 o 
   1  10   0       16.65       17.67      1.05 o 
   2  10   0       22.62       22.19      1.46 o 
   3  10   0       47.32       46.25      1.92 o 
   4  10   0       54.86       66.82      2.22 o 
   5  10   0       12.44        9.91      1.27 o 
   6  10   0        4.00        1.84      1.45 o 
   7  10   0        1.46       -0.33      1.24 o 
   8  10   0        0.00       -0.31      1.23 o 
   9  10   0        0.89        1.91      1.51 o 
  10  10   0        8.14       10.27      2.01 o 
  11  10   0        1.64        2.83      1.78 o 
  12  10   0        1.53        4.67      2.28 o 
   1  11   0       12.68       13.06      1.17 o 
   2  11   0        0.07       -0.91      0.91 o 
   3  11   0        0.28       -0.47      0.94 o 
   4  11   0       30.48       36.96      1.94 o 
   5  11   0        4.38        4.74      1.17 o 
   6  11   0        3.69        3.43      1.41 o 
   7  11   0       10.46       10.63      2.07 o 
   8  11   0        0.90        1.03      1.47 o 
   9  11   0        0.41       -0.09      1.55 o 
  10  11   0        0.03       -1.77      2.04 o 
  11  11   0        0.99        1.28      1.85 o 
   0  12   0      137.31      143.30      4.61 o 
   1  12   0       50.85       50.69      1.95 o 
   2  12   0        1.48        0.61      0.90 o 
   3  12   0        0.83        2.09      0.98 o 
   4  12   0        7.55        5.53      1.27 o 
   5  12   0        3.43        3.35      1.53 o 
   6  12   0        4.41        1.38      1.47 o 
   7  12   0        1.65        1.34      1.50 o 
   8  12   0        0.54       -0.22      1.54 o 
   9  12   0       20.93       27.40      3.94 o 
  10  12   0        2.55        2.03      1.65 o 
  11  12   0        0.00        2.18      6.67 o 
   1  13   0       10.14       11.03      1.42 o 
   2  13   0       17.27       22.39      1.56 o 
   3  13   0        3.33        4.51      1.12 o 
   4  13   0        1.62        2.00      1.18 o 
   5  13   0       21.44       22.28      2.07 o 
   6  13   0       14.49       16.77      1.95 o 
   7  13   0        0.13        0.41      1.39 o 
   8  13   0        1.48        1.80      1.53 o 
   9  13   0        1.31        1.21      1.80 o 
  10  13   0        0.01        0.65      1.94 o 
   0  14   0        8.46        4.06      1.83 o 
   1  14   0        0.21       -1.08      1.08 o 
   2  14   0        5.70        6.95      1.57 o 
   3  14   0        1.33        1.02      1.16 o 
   4  14   0       15.74       15.65      1.87 o 
   5  14   0        3.87        4.24      1.54 o 
   6  14   0        0.06       -0.71      1.34 o 
   7  14   0        0.85        0.94      1.50 o 
   8  14   0        0.00       -0.59      1.55 o 
   9  14   0        2.36        0.23      2.11 o 
   1  15   0        1.95       -1.20      1.33 o 
   2  15   0        3.73        2.58      1.45 o 
   3  15   0       10.71        8.59      1.77 o 
   4  15   0       19.40       23.87      2.63 o 
   5  15   0        0.27       -0.16      1.48 o 
   6  15   0        0.01       -0.66      1.48 o 
   7  15   0        0.36       -1.07      1.50 o 
   8  15   0        0.91       -0.38      2.42 o 
   0  16   0       16.21       23.02      5.14 o 
   1  16   0        5.78        4.64      1.93 o 
   2  16   0        0.24       -0.53      1.48 o 
   3  16   0        2.23        1.41      1.80 o 
   4  16   0        1.33       -1.40      3.01 o 
   5  16   0        1.56        3.23      1.95 o 
   6  16   0        0.39       -0.18      1.58 o 
   1  17   0        6.39        9.84      2.32 o 
   2  17   0        8.24        5.09      2.13 o 
   3  17   0        0.06        1.94      2.31 o 
   4  17   0        0.23       -1.35      1.72 o 
 -15   1   1        2.10        8.88      3.73 o 
 -14   1   1        8.89       12.12      2.73 o 
 -13   1   1        2.04        4.46      1.72 o 
 -12   1   1        0.11        0.93      1.14 o 
 -11   1   1       29.44       26.30      2.58 o 
 -10   1   1       27.53       29.83      1.94 o 
  -9   1   1       52.30       47.93      1.79 o 
  -8   1   1       83.55       91.49      2.26 o 
  -7   1   1       49.44       42.94      1.35 o 
  -6   1   1      182.41      185.91      2.67 o 
  -5   1   1      810.56      848.36      8.44 o 
  -4   1   1     2979.15      402.97    820.93 o 
  -3   1   1      403.90      387.53      4.77 o 
  -2   1   1      476.06      446.40      4.82 o 
  -1   1   1      658.56      630.19      8.44 o 
   0   1   1     1507.76      165.80    632.90 o 
   1   1   1       42.65       36.55      0.67 o 
   2   1   1      102.48       97.82      1.22 o 
   3   1   1      723.38      633.38      6.62 o 
   4   1   1      843.79      947.34     16.49 o 
   5   1   1        8.96        9.51      0.74 o 
   6   1   1       57.95       57.30      1.56 o 
   7   1   1       20.60       26.29      1.30 o 
   8   1   1       89.91       86.27      2.06 o 
   9   1   1      191.71      179.69      3.19 o 
  10   1   1        8.51        8.51      0.94 o 
  11   1   1        0.01        0.13      0.95 o 
  12   1   1       26.72       26.47      1.94 o 
  13   1   1       12.52       15.78      2.62 o 
  14   1   1        1.52       10.31      5.52 o 
 -15   2   1        0.58       15.25      5.82 o 
 -14   2   1        6.02       10.22      2.50 o 
 -13   2   1        9.36       13.06      2.09 o 
 -12   2   1       17.00       14.16      1.68 o 
 -11   2   1       28.65       25.33      1.56 o 
 -10   2   1        9.16       11.56      1.16 o 
  -9   2   1       22.65       18.01      1.30 o 
  -8   2   1       25.55       20.23      1.20 o 
  -7   2   1      595.67      629.96      6.92 o 
  -6   2   1      210.87      197.54      3.00 o 
  -5   2   1      102.13      117.69      2.15 o 
  -4   2   1      117.54       80.32      1.58 o 
  -3   2   1       13.59       10.91      0.65 o 
  -2   2   1    18373.92    17427.82    191.25 o 
  -1   2   1     5604.20     5536.22     43.38 o 
   0   2   1      370.02      346.63      3.48 o 
   1   2   1     1041.37      753.40    105.66 o 
   2   2   1       92.50       92.33      1.45 o 
   3   2   1        1.18        1.06      0.32 o 
   4   2   1       35.83       23.62      0.89 o 
   5   2   1      518.33      614.44      6.41 o 
   6   2   1       52.24       48.96      1.36 o 
   7   2   1       70.95       77.34      1.80 o 
   8   2   1       67.88       64.18      1.76 o 
   9   2   1       10.38       11.86      0.96 o 
  10   2   1       31.29       29.62      2.02 o 
  11   2   1       35.16       31.34      1.95 o 
  12   2   1       27.87       32.53      2.67 o 
  13   2   1        0.30        5.44      2.52 o 
  14   2   1        0.07        5.54      2.81 o 
 -15   3   1       10.57       34.32      7.11 o 
 -14   3   1        1.34        5.44      2.25 o 
 -13   3   1       37.20       43.07      3.61 o 
 -12   3   1       26.18       28.26      2.61 o 
 -11   3   1       93.39       92.07      2.66 o 
 -10   3   1        4.17        4.93      1.02 o 
  -9   3   1        1.30        0.78      0.81 o 
  -8   3   1      252.62      270.80      4.43 o 
  -7   3   1        0.89        0.69      0.54 o 
  -6   3   1      373.79      372.89      4.99 o 
  -5   3   1      346.87      336.81      3.97 o 
  -4   3   1      101.55      107.94      1.54 o 
  -3   3   1     3321.34     3357.16     32.41 o 
  -2   3   1     4670.58     4471.07     40.43 o 
  -1   3   1    14767.98    14308.84    130.50 o 
   0   3   1      434.86      415.76      4.08 o 
   1   3   1     4289.98     4341.32     43.26 o 
   2   3   1      917.91      812.81     10.61 o 
   3   3   1      509.52      517.13      9.06 o 
   4   3   1     1149.84     1223.09     11.92 o 
   5   3   1     1326.93     1367.23     12.33 o 
   6   3   1       24.79       22.10      0.93 o 
   7   3   1        3.09        1.87      0.55 o 
   8   3   1      122.95      108.21      2.08 o 
   9   3   1       17.25       15.09      1.30 o 
  10   3   1        8.83        8.97      1.43 o 
  11   3   1        0.12        3.13      1.59 o 
  12   3   1        0.07        4.24      1.94 o 
  13   3   1        1.15        2.59      1.93 o 
  14   3   1        1.96       12.79      4.93 o 
 -14   4   1        3.38       10.70      3.18 o 
 -13   4   1        0.98        4.97      1.88 o 
 -12   4   1        2.72        5.55      1.22 o 
 -11   4   1        0.26        0.70      0.98 o 
 -10   4   1      108.02      109.68      2.82 o 
  -9   4   1       24.53       17.71      1.50 o 
  -8   4   1        8.11       11.87      1.35 o 
  -7   4   1      158.14      147.62      3.14 o 
  -6   4   1      184.86      187.98      2.82 o 
  -5   4   1     1595.54     1603.02     15.83 o 
  -4   4   1     3140.71     3119.77     32.36 o 
  -3   4   1     1939.05     1900.50     18.77 o 
  -2   4   1     1172.20     1137.64     11.55 o 
  -1   4   1      202.34      169.87      3.23 o 
   0   4   1       14.95       12.91      0.67 o 
   1   4   1     3595.97     3482.18     34.82 o 
   2   4   1      119.85      115.78      2.46 o 
   3   4   1      103.70      105.85      4.33 o 
   4   4   1       85.57       87.15      2.18 o 
   5   4   1      109.20      112.50      2.24 o 
   6   4   1        0.62        0.30      0.55 o 
   7   4   1      149.41      127.46      2.75 o 
   8   4   1       61.00       58.14      2.10 o 
   9   4   1        0.57        0.60      1.16 o 
  10   4   1       43.22       45.08      3.67 o 
  11   4   1        4.35       10.39      1.91 o 
  12   4   1        0.03        2.55      1.60 o 
  13   4   1        9.90       15.66      2.14 o 
 -14   5   1        4.01        6.34      2.14 o 
 -13   5   1        0.11        1.61      2.05 o 
 -12   5   1        2.07        5.12      1.26 o 
 -11   5   1       12.43       11.20      1.41 o 
 -10   5   1       17.56       16.53      1.63 o 
  -9   5   1       21.37       15.45      1.53 o 
  -8   5   1       21.96       22.47      1.91 o 
  -7   5   1      146.05      146.28      5.54 o 
  -6   5   1       16.20       17.32      1.02 o 
  -5   5   1      117.01      116.60      2.12 o 
  -4   5   1      243.25      253.93      3.57 o 
  -3   5   1     1359.37     1413.90     13.31 o 
  -2   5   1        7.48        6.77      0.88 o 
  -1   5   1        0.47       -0.06      0.41 o 
   0   5   1     1791.16     1754.52     24.60 o 
   1   5   1       33.33       37.00      1.23 o 
   2   5   1      159.49      174.35      2.78 o 
   3   5   1       14.49       15.13      0.89 o 
   4   5   1       14.76       21.59      1.14 o 
   5   5   1      129.94      112.46      2.19 o 
   6   5   1      127.28      132.54      2.52 o 
   7   5   1      121.94      113.20      2.47 o 
   8   5   1        0.12        1.58      0.78 o 
   9   5   1        3.49        3.50      1.12 o 
  10   5   1       86.11       83.40      2.81 o 
  11   5   1       39.95       44.15      3.08 o 
  12   5   1        2.82        2.95      1.35 o 
  13   5   1        0.26        1.25      1.85 o 
 -14   6   1       13.47       17.85      2.83 o 
 -13   6   1        0.53        2.66      2.36 o 
 -12   6   1       18.58       18.04      1.79 o 
 -11   6   1       11.71       13.13      1.61 o 
 -10   6   1       36.32       40.53      2.32 o 
  -9   6   1       62.87       48.23      2.40 o 
  -8   6   1       29.12       31.66      2.63 o 
  -7   6   1       88.68       93.64      4.04 o 
  -6   6   1        2.04        0.23      0.51 o 
  -5   6   1      142.44      125.71      4.98 o 
  -4   6   1      458.16      466.70      6.61 o 
  -3   6   1      885.50      864.57      8.87 o 
  -2   6   1     3465.69     3597.99     36.02 o 
  -1   6   1       29.06       32.08      1.41 o 
   0   6   1       93.78       91.54      1.86 o 
   1   6   1      210.53      228.26      3.21 o 
   2   6   1      671.15      686.64      7.24 o 
   3   6   1      180.81      193.33      3.16 o 
   4   6   1       76.19       80.83      1.89 o 
   5   6   1      117.11      115.90      2.49 o 
   6   6   1       14.33       17.55      1.30 o 
   7   6   1       22.01       24.15      1.94 o 
   8   6   1        8.08        6.22      1.25 o 
   9   6   1        3.59        1.24      1.10 o 
  10   6   1       27.94       26.10      2.24 o 
  11   6   1       13.41       12.74      2.00 o 
  12   6   1        6.67        9.82      1.78 o 
  13   6   1        6.24        6.37      1.64 o 
 -14   7   1        0.60       -0.52      2.86 o 
 -13   7   1        3.42        6.01      1.68 o 
 -12   7   1        0.37        3.73      1.84 o 
 -11   7   1        0.06        1.38      1.34 o 
 -10   7   1        4.19        1.45      1.22 o 
  -9   7   1        6.50        7.75      1.39 o 
  -8   7   1        5.13        4.10      1.31 o 
  -7   7   1        0.19       -0.95      0.95 o 
  -6   7   1       31.48       31.45      1.51 o 
  -5   7   1        6.14        7.77      0.96 o 
  -4   7   1      173.90      167.42      3.06 o 
  -3   7   1      425.77      405.09      4.79 o 
  -2   7   1      114.57      122.71      2.06 o 
  -1   7   1       16.38       17.78      0.99 o 
   0   7   1       41.80       53.85      1.42 o 
   1   7   1      350.43      347.74      4.14 o 
   2   7   1       51.34       58.03      1.83 o 
   3   7   1      108.43      106.98      2.21 o 
   4   7   1        0.00        0.31      0.51 o 
   5   7   1       22.55       27.06      1.60 o 
   6   7   1       31.40       32.17      1.64 o 
   7   7   1       71.02       71.41      2.20 o 
   8   7   1       16.70       14.89      1.62 o 
   9   7   1        6.68        4.84      1.46 o 
  10   7   1       15.27       17.21      2.45 o 
  11   7   1        3.14        4.83      1.65 o 
  12   7   1        9.16       11.77      2.38 o 
  13   7   1        8.78       13.62      2.35 o 
 -13   8   1       10.71       12.68      1.98 o 
 -12   8   1        8.90       12.47      2.09 o 
 -11   8   1        0.82        1.38      1.33 o 
 -10   8   1        0.59        3.16      1.38 o 
  -9   8   1        2.59        3.11      1.24 o 
  -8   8   1        1.98        2.06      1.19 o 
  -7   8   1       29.46       28.31      1.95 o 
  -6   8   1      817.90      835.02      9.31 o 
  -5   8   1      524.10      517.29      6.80 o 
  -4   8   1      201.22      205.03      4.00 o 
  -3   8   1       19.09       18.85      1.46 o 
  -2   8   1       58.84       60.80      1.59 o 
  -1   8   1      400.99      445.26      6.06 o 
   0   8   1       13.93       12.48      0.89 o 
   1   8   1       77.81       86.53      1.90 o 
   2   8   1       70.09       67.95      1.89 o 
   3   8   1        0.08       -0.21      0.61 o 
   4   8   1      236.62      227.96      3.93 o 
   5   8   1      152.74      139.98      2.87 o 
   6   8   1        5.89        7.99      1.11 o 
   7   8   1        2.42        0.43      1.10 o 
   8   8   1       16.48       14.60      1.82 o 
   9   8   1        1.29        0.90      1.88 o 
  10   8   1        9.58       12.56      2.07 o 
  11   8   1        8.23        5.60      1.66 o 
  12   8   1        0.51        3.91      2.08 o 
 -13   9   1        0.60        1.68      2.06 o 
 -12   9   1        4.41        3.05      1.73 o 
 -11   9   1        0.12        2.45      1.61 o 
 -10   9   1        1.66        4.26      1.55 o 
  -9   9   1        9.72       11.44      1.69 o 
  -8   9   1       20.62       18.54      1.86 o 
  -7   9   1        2.15       -0.10      1.14 o 
  -6   9   1       54.62       49.05      2.39 o 
  -5   9   1       86.63       84.23      2.43 o 
  -4   9   1      616.62      621.31      8.78 o 
  -3   9   1        1.14        0.00      0.64 o 
  -2   9   1       31.71       29.21      1.36 o 
  -1   9   1        0.69        0.18      0.49 o 
   0   9   1        6.12        8.75      0.91 o 
   1   9   1       43.76       50.27      1.60 o 
   2   9   1        8.24       11.24      1.00 o 
   3   9   1        2.49        3.03      0.89 o 
   4   9   1       19.33       23.00      1.46 o 
   5   9   1       38.70       40.87      1.87 o 
   6   9   1      161.80      156.00      3.25 o 
   7   9   1       80.99       80.03      3.28 o 
   8   9   1        0.07        0.71      1.28 o 
   9   9   1        0.02        1.32      1.47 o 
  10   9   1       22.03       25.69      2.29 o 
  11   9   1        0.02       -0.63      1.47 o 
  12   9   1        8.50        9.01      2.17 o 
 -12  10   1        5.82        8.97      2.13 o 
 -11  10   1        2.94        3.87      1.83 o 
 -10  10   1        1.26        2.63      1.67 o 
  -9  10   1        4.09        3.71      1.60 o 
  -8  10   1        2.13       -0.25      1.17 o 
  -7  10   1       13.14       13.61      1.73 o 
  -6  10   1       66.53       58.31      2.52 o 
  -5  10   1      151.62      158.31      3.24 o 
  -4  10   1      288.93      282.36      4.39 o 
  -3  10   1       17.93       19.20      1.47 o 
  -2  10   1       18.30       17.13      1.37 o 
  -1  10   1        0.53        0.43      0.69 o 
   0  10   1       44.07       48.84      1.81 o 
   1  10   1        5.85       10.56      1.04 o 
   2  10   1       12.82       16.25      1.21 o 
   3  10   1        2.52        1.63      0.85 o 
   4  10   1      148.26      147.63      3.13 o 
   5  10   1       69.82       69.49      2.47 o 
   6  10   1       22.96       21.91      1.76 o 
   7  10   1        1.76        1.57      1.87 o 
   8  10   1        4.07        3.26      1.55 o 
   9  10   1        3.16        4.30      1.55 o 
  10  10   1        1.65        0.82      1.50 o 
  11  10   1        0.49        3.82      1.71 o 
 -12  11   1        0.14       -0.25      2.06 o 
 -11  11   1        0.23        0.82      2.55 o 
 -10  11   1        1.72        1.33      1.79 o 
  -9  11   1        0.01        0.78      1.52 o 
  -8  11   1        0.18        0.26      1.67 o 
  -7  11   1        8.21        7.01      1.74 o 
  -6  11   1        0.04       -1.12      1.12 o 
  -5  11   1      105.86      109.38      2.85 o 
  -4  11   1       19.29       19.38      1.56 o 
  -3  11   1        0.54        0.64      1.01 o 
  -2  11   1        6.08        6.91      1.18 o 
  -1  11   1        0.39        0.23      0.93 o 
   0  11   1      131.55      130.87      2.70 o 
   1  11   1        0.02        1.18      0.83 o 
   2  11   1        9.16        8.62      1.06 o 
   3  11   1        1.63       -0.63      0.83 o 
   4  11   1        0.07       -0.38      0.93 o 
   5  11   1        5.77        6.00      1.20 o 
   6  11   1        1.71        1.52      1.21 o 
   7  11   1        7.96       10.19      1.72 o 
   8  11   1        8.73        8.55      1.70 o 
   9  11   1        0.05        0.80      1.46 o 
  10  11   1        5.49        3.57      1.68 o 
  11  11   1        1.46        2.19      2.56 o 
 -11  12   1        0.11        1.68      1.95 o 
 -10  12   1        5.15        5.84      2.01 o 
  -9  12   1       11.81       13.80      2.19 o 
  -8  12   1        0.83       -0.22      1.44 o 
  -7  12   1       11.03       10.62      1.88 o 
  -6  12   1        5.37        8.71      1.67 o 
  -5  12   1        5.47        6.97      1.46 o 
  -4  12   1        8.68        8.80      1.39 o 
  -3  12   1        2.68        1.95      1.10 o 
  -2  12   1        5.89        7.20      1.25 o 
  -1  12   1        1.65        1.26      1.02 o 
   0  12   1        7.24        9.78      1.28 o 
   1  12   1        0.99        0.95      0.91 o 
   2  12   1       38.04       40.41      1.86 o 
   3  12   1        4.28        5.10      1.18 o 
   4  12   1        0.05       -0.98      0.98 o 
   5  12   1        7.19        5.15      1.23 o 
   6  12   1       29.24       24.70      2.80 o 
   7  12   1        6.20        4.59      1.53 o 
   8  12   1        0.42        0.16      1.49 o 
   9  12   1        0.42        0.89      1.57 o 
  10  12   1        2.98        4.21      2.03 o 
 -10  13   1        0.72       -1.28      1.75 o 
  -9  13   1        0.02       -1.39      1.62 o 
  -8  13   1        0.22        0.92      1.64 o 
  -7  13   1        0.10        0.39      1.52 o 
  -6  13   1       27.99       33.19      2.74 o 
  -5  13   1        4.54        5.31      1.53 o 
  -4  13   1        8.06        8.82      1.42 o 
  -3  13   1        5.80        5.11      1.29 o 
  -2  13   1        9.08       12.23      1.45 o 
  -1  13   1       42.53       38.98      2.07 o 
   0  13   1       13.24       12.62      1.45 o 
   1  13   1        1.11        0.05      1.05 o 
   2  13   1        9.19        8.13      1.35 o 
   3  13   1        1.92        1.82      1.14 o 
   4  13   1       12.65       10.84      1.47 o 
   5  13   1        6.98       10.72      1.75 o 
   6  13   1       12.96       12.35      1.84 o 
   7  13   1        5.93        6.05      1.70 o 
   8  13   1        0.38        1.19      1.54 o 
   9  13   1        0.26       -1.82      1.92 o 
  -9  14   1        0.27       -0.48      1.87 o 
  -8  14   1        0.71       -0.47      1.65 o 
  -7  14   1        0.20       -1.75      1.75 o 
  -6  14   1        2.25        3.06      1.67 o 
  -5  14   1        0.56        0.25      1.51 o 
  -4  14   1       10.99       10.35      1.67 o 
  -3  14   1        3.47        4.27      1.30 o 
  -2  14   1        5.93        3.68      1.27 o 
  -1  14   1        2.75        3.26      1.25 o 
   0  14   1        3.79        2.40      1.36 o 
   1  14   1        1.13       -0.29      1.25 o 
   2  14   1        1.73        0.13      1.30 o 
   3  14   1        3.32        3.73      1.49 o 
   4  14   1        2.69        2.60      1.32 o 
   5  14   1        0.22       -1.17      1.38 o 
   6  14   1        0.59        0.37      1.43 o 
   7  14   1        0.08       -0.13      1.49 o 
   8  14   1        0.59        0.97      1.65 o 
  -8  15   1        2.30        0.07      1.66 o 
  -7  15   1        0.87        1.16      1.64 o 
  -6  15   1        0.42        0.24      1.50 o 
  -5  15   1        1.94        2.11      1.79 o 
  -4  15   1        2.25        0.69      1.68 o 
  -3  15   1        3.61        2.68      1.54 o 
  -2  15   1        0.01       -1.13      1.13 o 
  -1  15   1        0.51       -0.10      1.38 o 
   0  15   1        0.16       -0.01      1.51 o 
   1  15   1        8.46       12.15      1.89 o 
   2  15   1        4.67        4.22      1.56 o 
   3  15   1        0.79        1.27      1.76 o 
   4  15   1        6.44       10.13      1.82 o 
   5  15   1        6.78        5.95      1.70 o 
   6  15   1        1.12        2.48      1.61 o 
   7  15   1        0.48        0.88      1.66 o 
  -7  16   1        1.24       -2.13      2.13 o 
  -6  16   1        0.67        0.98      1.82 o 
  -5  16   1        3.95        3.83      1.93 o 
  -4  16   1       12.85       14.20      2.33 o 
  -3  16   1        3.27       -1.93      1.93 o 
  -2  16   1        2.31       -1.35      1.73 o 
  -1  16   1        0.34       -0.47      1.76 o 
   0  16   1        4.05        5.96      1.73 o 
   1  16   1        6.88        4.16      2.16 o 
   2  16   1        1.73        3.47      1.61 o 
   3  16   1        3.06        2.92      1.83 o 
   4  16   1        0.19       -1.63      1.63 o 
   5  16   1        0.03       -1.35      1.71 o 
   6  16   1        0.01        0.69      1.80 o 
  -4  17   1        1.49       -0.24      2.18 o 
  -3  17   1        3.57       -0.92      2.15 o 
  -2  17   1        0.19       -1.72      2.57 o 
  -1  17   1        0.11       -1.76      1.76 o 
   0  17   1        0.30       -0.02      1.89 o 
   1  17   1        4.94        5.72      1.87 o 
   2  17   1        6.26        2.46      1.73 o 
   3  17   1        0.02        0.66      1.88 o 
 -15   0   2        3.71       12.71      3.39 o 
 -14   0   2       19.68       18.61      3.03 o 
 -13   0   2        0.00        3.89      2.10 o 
 -12   0   2        1.26        2.34      1.74 o 
 -11   0   2      345.57      304.83      7.57 o 
 -10   0   2      419.29      393.12      8.60 o 
  -9   0   2      378.30      373.50      6.29 o 
  -8   0   2      186.30      180.36      3.66 o 
  -7   0   2       13.74       15.27      1.09 o 
  -6   0   2     1259.82     1231.01     17.74 o 
  -4   0   2     1604.33     1567.93     20.79 o 
  -3   0   2      216.82      208.26      3.01 o 
  -2   0   2     1982.05     1852.05     23.44 o 
  -1   0   2      293.45      253.23      3.47 o 
   0   0   2    12450.68    11794.13    153.62 o 
   1   0   2       18.63       25.67      1.44 o 
   2   0   2     1423.13     1353.54     16.02 o 
   3   0   2       24.13       16.85      1.08 o 
   4   0   2      542.21      548.58      8.56 o 
   5   0   2        0.49        2.37      0.69 o 
   6   0   2      109.69      105.64      2.66 o 
   7   0   2       32.40       34.47      1.90 o 
   8   0   2      552.95      521.50      8.27 o 
   9   0   2       62.76       59.93      2.65 o 
  10   0   2       20.77       14.02      1.69 o 
  11   0   2       10.08        7.33      1.90 o 
  12   0   2        0.16        5.56      2.67 o 
  13   0   2        0.18        8.17      5.32 o 
 -15   1   2        0.09        4.04      2.26 o 
 -14   1   2        1.52        3.91      1.52 o 
 -13   1   2       31.38       34.01      2.36 o 
 -12   1   2        3.42        4.42      1.26 o 
 -11   1   2       24.40       20.70      1.79 o 
 -10   1   2      239.62      224.67      3.86 o 
  -9   1   2      782.21      722.08      8.44 o 
  -8   1   2        2.70        1.62      0.61 o 
  -7   1   2       15.08       13.68      0.85 o 
  -6   1   2        6.47        2.87      0.46 o 
  -5   1   2        0.08        0.11      0.26 o 
  -4   1   2      539.57      534.54      5.13 o 
  -3   1   2     3185.58     3041.78     31.41 o 
  -2   1   2     2316.93     2149.45     18.29 o 
  -1   1   2      431.47      464.86      4.27 o 
   0   1   2     9922.11     8877.70    299.52 o 
   1   1   2    10466.95     9980.27    102.27 o 
   2   1   2      584.66      524.72      8.07 o 
   3   1   2      295.74      318.99      4.10 o 
   4   1   2       70.01       73.62      1.74 o 
   5   1   2        6.52        4.08      0.54 o 
   6   1   2        5.65        6.02      0.65 o 
   7   1   2        0.66        1.41      0.58 o 
   8   1   2       40.48       36.99      1.37 o 
   9   1   2       11.17       11.26      0.96 o 
  10   1   2       19.99       18.03      1.29 o 
  11   1   2        6.84        6.34      1.18 o 
  12   1   2        0.00        4.16      1.55 o 
  13   1   2        0.13        5.69      1.75 o 
 -15   2   2        4.29       13.61      3.13 o 
 -14   2   2        8.12       13.04      2.04 o 
 -13   2   2        2.29        3.92      1.38 o 
 -12   2   2        2.17        3.09      1.24 o 
 -11   2   2       24.14       21.45      1.83 o 
 -10   2   2       16.60       10.87      1.26 o 
  -9   2   2        2.80        0.52      0.85 o 
  -8   2   2      313.05      281.24      4.33 o 
  -7   2   2       11.84       12.45      0.83 o 
  -6   2   2        3.05        1.87      0.45 o 
  -5   2   2      214.03      212.32      3.32 o 
  -4   2   2     5227.23     5311.21     63.56 o 
  -3   2   2     4323.36     4184.07     35.32 o 
  -2   2   2        0.31       -0.22      0.22 o 
  -1   2   2     9502.42     9137.03     71.63 o 
   0   2   2      306.49      258.84      8.23 o 
   1   2   2       56.26       58.32      1.30 o 
   2   2   2        2.27        1.25      0.28 o 
   3   2   2      231.61      263.90      2.88 o 
   4   2   2        2.64        1.78      0.42 o 
   5   2   2      126.52      126.43      1.95 o 
   6   2   2       54.25       60.88      1.44 o 
   7   2   2       31.21       28.55      1.24 o 
   8   2   2      152.05      144.26      2.44 o 
   9   2   2      194.11      177.55      3.27 o 
  10   2   2       11.11        9.41      1.11 o 
  11   2   2        1.52        2.42      1.07 o 
  12   2   2       15.05       21.07      3.29 o 
  13   2   2        2.01        7.67      2.79 o 
 -15   3   2        7.06       16.01      3.89 o 
 -14   3   2        5.31        8.92      1.76 o 
 -13   3   2        2.68        5.82      1.53 o 
 -12   3   2        0.18        1.99      1.24 o 
 -11   3   2        0.20        0.71      0.93 o 
 -10   3   2       35.76       26.66      1.69 o 
  -9   3   2      139.34      136.76      2.87 o 
  -8   3   2       18.94       17.81      1.44 o 
  -7   3   2       41.61       32.92      1.15 o 
  -6   3   2     2107.99     2212.88     20.54 o 
  -5   3   2       56.14       71.54      1.69 o 
  -4   3   2        6.11        6.47      0.70 o 
  -3   3   2      234.86      195.93      2.62 o 
  -2   3   2    12683.31    12257.73    105.26 o 
  -1   3   2     3605.75     3235.00    288.32 o 
   0   3   2       78.49       69.15      1.08 o 
   1   3   2       67.24       79.97      1.26 o 
   2   3   2      114.02       63.18      3.46 o 
   3   3   2       79.90       89.79      1.45 o 
   4   3   2      123.65      105.52      1.58 o 
   5   3   2      252.51      253.82      2.96 o 
   6   3   2        8.47        7.45      0.69 o 
   7   3   2      146.99      143.43      2.41 o 
   8   3   2       44.90       42.64      1.58 o 
   9   3   2       20.95       23.64      1.35 o 
  10   3   2       32.85       36.00      1.97 o 
  11   3   2        2.75        6.93      1.48 o 
  12   3   2        8.77       10.10      1.82 o 
  13   3   2        3.87        9.25      2.07 o 
 -15   4   2        3.51       13.69      2.73 o 
 -14   4   2       10.92       14.49      3.32 o 
 -13   4   2        1.18        4.77      1.99 o 
 -12   4   2        0.87        3.85      1.39 o 
 -11   4   2       34.34       37.37      2.02 o 
 -10   4   2      109.71      102.26      2.70 o 
  -9   4   2      136.32      145.93      3.32 o 
  -8   4   2       56.66       57.51      3.79 o 
  -7   4   2        0.62        1.24      0.54 o 
  -6   4   2       59.10       52.76      1.26 o 
  -5   4   2      278.95      332.88      3.83 o 
  -4   4   2     1249.54     1253.29     11.14 o 
  -3   4   2      224.02      246.45      2.95 o 
  -2   4   2      293.72      313.61      3.31 o 
  -1   4   2        3.46        5.34      0.63 o 
   0   4   2       33.47       41.36      1.56 o 
   1   4   2     1073.57     1045.93     11.19 o 
   2   4   2       68.32       78.48      1.51 o 
   3   4   2        4.53        1.55      0.32 o 
   4   4   2      349.17      337.37      3.72 o 
   5   4   2      105.97      113.09      1.93 o 
   6   4   2       61.56       55.85      1.47 o 
   7   4   2        3.56        4.44      0.89 o 
   8   4   2       55.10       53.19      1.81 o 
   9   4   2       40.80       45.77      1.87 o 
  10   4   2        2.93        3.47      1.45 o 
  11   4   2       55.19       51.14      2.59 o 
  12   4   2        4.43        6.93      1.51 o 
  13   4   2        1.43        3.78      1.92 o 
 -15   5   2        0.31        7.00      2.83 o 
 -14   5   2       15.01       18.62      2.63 o 
 -13   5   2        0.38        4.01      2.10 o 
 -12   5   2        0.31       -0.42      1.03 o 
 -11   5   2        6.09        7.24      1.26 o 
 -10   5   2       23.65       22.27      1.74 o 
  -9   5   2      104.16      110.41      3.03 o 
  -8   5   2       26.63       30.92      1.81 o 
  -7   5   2      568.73      543.47      7.93 o 
  -6   5   2       35.29       38.30      1.16 o 
  -5   5   2       39.07       45.55      1.23 o 
  -4   5   2      273.47      250.18      3.16 o 
  -3   5   2       48.76       41.77      1.43 o 
  -2   5   2     1930.49     2076.08     19.45 o 
  -1   5   2      850.50      796.88     24.21 o 
   0   5   2      712.61      703.89      8.11 o 
   1   5   2      317.89      315.19      3.45 o 
   2   5   2      110.70      136.37      2.60 o 
   3   5   2      135.94      140.36      2.32 o 
   4   5   2        5.09        6.44      0.76 o 
   5   5   2       23.11       23.83      1.21 o 
   6   5   2      193.20      193.35      3.51 o 
   7   5   2       47.25       45.93      1.97 o 
   8   5   2       36.61       36.90      1.80 o 
   9   5   2       48.69       51.83      2.72 o 
  10   5   2       10.81        8.87      1.58 o 
  11   5   2        1.01        0.31      1.30 o 
  12   5   2        2.41        2.99      1.47 o 
  13   5   2        7.03       14.47      2.49 o 
 -14   6   2        1.95        2.64      1.69 o 
 -13   6   2        0.98        3.28      1.50 o 
 -12   6   2        1.96        3.41      1.21 o 
 -11   6   2        5.11        5.12      1.23 o 
 -10   6   2        8.97        9.96      1.56 o 
  -9   6   2      264.53      251.56      4.71 o 
  -8   6   2      329.44      322.80      5.33 o 
  -7   6   2       66.30       72.55      2.64 o 
  -6   6   2       59.59       63.17      1.51 o 
  -5   6   2        4.54        5.44      1.16 o 
  -4   6   2      140.58      154.65      2.39 o 
  -3   6   2     2663.30     2615.28     22.54 o 
  -2   6   2      233.30      247.56      3.64 o 
  -1   6   2      467.86      485.71      6.90 o 
   0   6   2       18.81       20.18      0.92 o 
   1   6   2       86.17       90.15      1.73 o 
   2   6   2      248.73      263.22      3.23 o 
   3   6   2       28.19       26.91      2.87 o 
   4   6   2       11.73        8.09      1.15 o 
   5   6   2      129.76      129.73      2.55 o 
   6   6   2        4.01        5.16      0.95 o 
   7   6   2       57.03       56.80      1.96 o 
   8   6   2        1.21        1.83      0.93 o 
   9   6   2       53.68       44.30      2.54 o 
  10   6   2        1.93        4.06      1.41 o 
  11   6   2        4.41        2.72      1.55 o 
  12   6   2        2.70        4.35      2.71 o 
 -14   7   2        0.02        5.57      2.79 o 
 -13   7   2        2.23        2.49      1.37 o 
 -12   7   2        0.70        2.03      1.35 o 
 -11   7   2        1.14        1.01      1.39 o 
 -10   7   2        0.00        0.65      1.15 o 
  -9   7   2      152.58      145.31      3.64 o 
  -8   7   2        0.40       -1.00      1.00 o 
  -7   7   2        6.97        6.56      1.27 o 
  -6   7   2        2.30        1.24      0.55 o 
  -5   7   2       23.55       20.31      1.28 o 
  -4   7   2       21.08       25.38      1.37 o 
  -3   7   2      441.18      451.43      5.28 o 
  -2   7   2      625.82      636.23     13.31 o 
  -1   7   2       47.10       42.37      1.32 o 
   0   7   2      319.20      327.06      4.73 o 
   1   7   2        2.83        1.68      0.58 o 
   2   7   2       10.39       14.46      0.91 o 
   3   7   2       16.15       16.28      1.56 o 
   4   7   2        7.38        4.53      1.35 o 
   5   7   2       10.43        8.89      0.97 o 
   6   7   2       23.51       20.53      1.31 o 
   7   7   2       19.21       17.46      1.44 o 
   8   7   2       10.74       12.45      1.57 o 
   9   7   2       67.79       67.21      2.93 o 
  10   7   2        9.52       10.74      1.75 o 
  11   7   2        2.33        2.77      1.54 o 
  12   7   2        0.48        0.73      1.59 o 
 -14   8   2        0.26        3.79      3.11 o 
 -13   8   2        0.96        6.54      3.48 o 
 -12   8   2        1.71        4.04      1.65 o 
 -11   8   2        6.95        8.07      1.61 o 
 -10   8   2        0.17        0.32      1.28 o 
  -9   8   2        5.35        4.51      1.37 o 
  -8   8   2       28.34       25.76      1.98 o 
  -7   8   2       36.05       36.24      2.15 o 
  -6   8   2      387.51      376.94      5.91 o 
  -5   8   2      296.17      289.62      4.96 o 
  -4   8   2        0.49        2.72      1.08 o 
  -3   8   2       24.21       26.49      1.71 o 
  -2   8   2        9.14       10.81      0.88 o 
  -1   8   2        2.15        2.80      0.68 o 
   0   8   2       42.88       49.05      1.49 o 
   1   8   2        5.55        4.31      0.72 o 
   2   8   2       81.33       81.54      2.27 o 
   3   8   2       11.72        9.60      0.92 o 
   4   8   2        2.27        2.32      0.78 o 
   5   8   2        8.23        6.43      1.02 o 
   6   8   2       23.90       25.34      1.61 o 
   7   8   2        5.77        5.50      1.76 o 
   8   8   2        6.25        5.09      1.37 o 
   9   8   2        0.95        2.41      1.36 o 
  10   8   2        0.49        2.09      1.48 o 
  11   8   2        0.25        2.09      1.59 o 
  12   8   2        9.91       15.08      2.84 o 
 -13   9   2        0.03       -0.06      1.51 o 
 -12   9   2        4.85        6.92      1.88 o 
 -11   9   2        2.27        2.59      1.49 o 
 -10   9   2       37.31       43.88      3.86 o 
  -9   9   2        8.23        6.33      1.57 o 
  -8   9   2       11.65        8.97      1.54 o 
  -7   9   2       48.31       52.78      2.61 o 
  -6   9   2       36.95       36.90      2.19 o 
  -5   9   2      223.12      211.42      3.68 o 
  -4   9   2      171.07      166.74      5.32 o 
  -3   9   2      113.99      115.90      3.50 o 
  -2   9   2       93.67      106.16      2.37 o 
  -1   9   2       36.48       36.06      1.61 o 
   0   9   2        8.12       11.53      0.97 o 
   1   9   2       75.87       80.59      1.97 o 
   2   9   2       14.51       13.48      1.08 o 
   3   9   2       54.52       68.39      1.96 o 
   4   9   2        0.01        0.00      1.00 o 
   5   9   2       41.59       39.67      1.97 o 
   6   9   2       54.54       50.16      2.17 o 
   7   9   2        8.57        6.54      1.41 o 
   8   9   2        1.76       -0.11      1.22 o 
   9   9   2        2.33        4.23      1.47 o 
  10   9   2        0.73        0.06      1.46 o 
  11   9   2       23.04       23.86      2.39 o 
 -13  10   2        8.22       13.02      2.78 o 
 -12  10   2        2.13        1.41      1.80 o 
 -11  10   2        0.31        0.95      1.79 o 
 -10  10   2        0.19       -0.67      1.38 o 
  -9  10   2       11.79        9.35      2.01 o 
  -8  10   2       66.13       67.19      2.97 o 
  -7  10   2        8.44        5.88      1.45 o 
  -6  10   2       22.01       22.04      2.31 o 
  -5  10   2       69.39       68.02      2.31 o 
  -4  10   2        7.60        4.45      1.15 o 
  -3  10   2       31.32       34.93      1.79 o 
  -2  10   2       11.29       14.44      1.13 o 
  -1  10   2       67.64       72.45      2.11 o 
   0  10   2       45.30       40.25      1.62 o 
   1  10   2       62.52       66.92      2.95 o 
   2  10   2       13.73       18.80      1.27 o 
   3  10   2       25.82       25.44      1.60 o 
   4  10   2       12.19       10.67      1.27 o 
   5  10   2       84.33       96.54      3.21 o 
   6  10   2        4.55        5.30      1.18 o 
   7  10   2        5.13        1.51      1.27 o 
   8  10   2        0.06       -1.20      1.20 o 
   9  10   2        0.60        0.59      1.36 o 
  10  10   2        9.28        8.22      2.87 o 
  11  10   2        4.19        4.67      2.03 o 
 -12  11   2        0.30        0.77      1.84 o 
 -11  11   2        1.31        0.66      1.77 o 
 -10  11   2        0.04       -0.38      1.56 o 
  -9  11   2       38.94       39.61      2.69 o 
  -8  11   2        1.47        0.15      2.61 o 
  -7  11   2        4.60        4.80      1.52 o 
  -6  11   2       32.98       33.52      2.27 o 
  -5  11   2        5.30        6.77      1.39 o 
  -4  11   2       15.11       15.71      1.47 o 
  -3  11   2       47.54       47.96      2.07 o 
  -2  11   2       13.57       14.80      1.39 o 
  -1  11   2        4.40        5.16      0.94 o 
   0  11   2       19.76       26.96      1.47 o 
   1  11   2       28.05       25.38      1.45 o 
   2  11   2       14.36       13.44      1.34 o 
   3  11   2        0.02       -0.03      0.91 o 
   4  11   2        4.35        3.51      1.08 o 
   5  11   2       16.69       17.22      1.58 o 
   6  11   2        0.17       -0.37      1.16 o 
   7  11   2        0.16       -0.67      1.33 o 
   8  11   2        0.60        1.79      1.44 o 
   9  11   2       10.76       12.48      2.00 o 
  10  11   2        1.19        0.14      2.24 o 
 -11  12   2       10.21       11.00      2.35 o 
 -10  12   2       12.27       13.50      2.34 o 
  -9  12   2        2.10        1.01      1.58 o 
  -8  12   2        2.00       -0.11      2.23 o 
  -7  12   2        5.40        2.37      1.48 o 
  -6  12   2       71.41       72.78      2.93 o 
  -5  12   2       42.09       36.81      2.35 o 
  -4  12   2        1.69        0.60      1.10 o 
  -3  12   2        4.09        4.32      1.16 o 
  -2  12   2       24.92       23.81      1.67 o 
  -1  12   2       17.43       17.24      1.61 o 
   0  12   2        0.00       -0.06      0.86 o 
   1  12   2        0.01       -0.12      0.97 o 
   2  12   2        0.99        1.02      1.02 o 
   3  12   2        3.78        5.81      1.18 o 
   4  12   2        1.76        1.49      1.09 o 
   5  12   2        0.06        0.03      1.08 o 
   6  12   2        1.01        1.01      1.33 o 
   7  12   2        0.79        0.93      1.45 o 
   8  12   2        1.21        1.04      1.54 o 
   9  12   2        6.95        5.40      1.83 o 
 -11  13   2        0.54       -1.06      3.23 o 
 -10  13   2        0.36        0.06      1.81 o 
  -9  13   2        6.60        6.24      2.03 o 
  -8  13   2        9.10       12.17      3.93 o 
  -7  13   2       12.65       11.50      1.90 o 
  -6  13   2        0.01        4.81      4.31 o 
  -5  13   2       58.97       51.13      2.70 o 
  -4  13   2        9.62       10.45      1.66 o 
  -3  13   2        6.83        6.02      1.28 o 
  -2  13   2       25.83       25.65      1.80 o 
  -1  13   2        0.21       -1.12      1.12 o 
   0  13   2       82.67       80.64      2.97 o 
   1  13   2       65.49       70.93      2.67 o 
   2  13   2        0.23        0.07      1.06 o 
   3  13   2        0.55        1.41      1.14 o 
   4  13   2        0.23       -0.79      1.08 o 
   5  13   2       18.71       18.87      2.10 o 
   6  13   2       12.28        8.40      1.75 o 
   7  13   2        4.10        4.15      1.75 o 
   8  13   2        2.45        5.81      1.83 o 
   9  13   2        0.00       -0.90      1.78 o 
 -10  14   2        1.38        0.35      2.78 o 
  -9  14   2        0.19        2.04      2.20 o 
  -8  14   2        4.24        4.21      1.88 o 
  -7  14   2        2.14        0.21      1.64 o 
  -6  14   2       13.89       11.84      2.14 o 
  -5  14   2        5.14        7.21      1.70 o 
  -4  14   2        0.16        0.62      1.31 o 
  -3  14   2        0.00        0.27      1.35 o 
  -2  14   2        0.51       -0.97      1.26 o 
  -1  14   2        0.11       -0.02      1.32 o 
   0  14   2        5.40        2.21      1.38 o 
   1  14   2        3.67        2.47      1.47 o 
   2  14   2        0.85       -0.22      1.13 o 
   3  14   2        1.39        0.47      1.26 o 
   4  14   2        2.99        3.73      1.35 o 
   5  14   2        4.95        8.67      1.81 o 
   6  14   2        1.14        2.33      1.58 o 
   7  14   2        0.17       -0.78      2.44 o 
   8  14   2        1.40        1.06      1.89 o 
  -8  15   2        0.73       -1.00      1.73 o 
  -7  15   2        0.11       -0.13      1.82 o 
  -6  15   2        3.66        1.00      2.21 o 
  -5  15   2        2.94        3.05      1.83 o 
  -4  15   2        0.39        0.32      1.62 o 
  -3  15   2        1.51        2.31      1.67 o 
  -2  15   2        0.64       -0.68      1.41 o 
  -1  15   2        3.08        3.66      1.52 o 
   0  15   2        1.61       -0.39      1.39 o 
   1  15   2        1.90        1.66      1.43 o 
   2  15   2        0.98        0.69      1.43 o 
   3  15   2        0.01       -0.57      1.37 o 
   4  15   2        3.30        7.30      1.74 o 
   5  15   2        1.56        1.04      1.54 o 
   6  15   2        0.12       -0.86      1.49 o 
  -7  16   2        0.12        0.68      1.86 o 
  -6  16   2        2.09        1.64      2.31 o 
  -5  16   2        0.16       -0.15      2.37 o 
  -4  16   2        0.59       -1.96      1.96 o 
  -3  16   2        0.49        2.77      2.21 o 
  -2  16   2        1.73       -1.17      1.50 o 
  -1  16   2        4.43        5.31      1.71 o 
   0  16   2        0.90       -1.73      1.73 o 
   1  16   2        0.43        1.79      1.63 o 
   2  16   2        0.26       -0.35      1.49 o 
   3  16   2        1.83        0.39      2.15 o 
   4  16   2        0.39       -1.15      1.65 o 
   5  16   2        0.16       -1.49      1.49 o 
  -5  17   2        1.64        0.33      2.31 o 
  -4  17   2        0.01       -2.05      2.05 o 
  -3  17   2        2.22        2.15      2.31 o 
  -2  17   2        4.60        2.24      2.33 o 
  -1  17   2        0.32       -1.59      1.59 o 
   0  17   2        8.37        8.95      1.97 o 
   1  17   2        6.05        1.23      1.78 o 
   2  17   2        1.97        0.31      1.68 o 
   3  17   2        0.00        2.22      1.92 o 
 -16   1   3        3.64       14.37      7.40 o 
 -15   1   3        0.60        3.56      2.67 o 
 -14   1   3        3.61        8.99      1.91 o 
 -13   1   3        6.86        9.59      1.64 o 
 -12   1   3        8.11       10.98      1.68 o 
 -11   1   3        1.84        0.44      1.05 o 
 -10   1   3       55.53       57.45      2.02 o 
  -9   1   3      132.17      123.05      4.47 o 
  -8   1   3       18.81       19.99      1.26 o 
  -7   1   3      178.49      186.32      2.22 o 
  -6   1   3      958.89      991.93      9.06 o 
  -5   1   3      159.57      164.58      2.42 o 
  -4   1   3        2.05        1.17      0.32 o 
  -3   1   3       35.53       31.94      1.17 o 
  -2   1   3      105.68      108.48      1.27 o 
  -1   1   3     2581.57     2598.31     24.17 o 
   0   1   3       26.43       18.17      0.80 o 
   1   1   3      245.87      219.65      2.94 o 
   2   1   3        0.92        1.88      0.34 o 
   3   1   3      541.73      555.86      5.29 o 
   4   1   3      666.37      664.53      6.76 o 
   5   1   3       71.96       63.42      1.44 o 
   6   1   3       73.84       70.19      1.54 o 
   7   1   3       13.15       14.94      1.03 o 
   8   1   3      102.38       95.99      2.24 o 
   9   1   3        1.25        1.02      0.76 o 
  10   1   3        9.35       10.34      1.13 o 
  11   1   3        7.39        8.05      1.69 o 
  12   1   3        1.22        7.14      3.84 o 
 -16   2   3        3.17       10.82      4.41 o 
 -15   2   3        2.09        5.77      2.13 o 
 -14   2   3        8.80       15.07      1.86 o 
 -13   2   3        2.23        3.91      1.36 o 
 -12   2   3       23.20       23.50      1.96 o 
 -11   2   3      114.90      106.95      3.48 o 
 -10   2   3       67.39       60.74      2.23 o 
  -9   2   3      163.49      156.89      6.47 o 
  -8   2   3        1.26        0.20      0.63 o 
  -7   2   3      198.23      197.67      2.98 o 
  -6   2   3      301.45      313.45      3.98 o 
  -5   2   3        2.23        0.88      0.42 o 
  -4   2   3      414.79      306.18     66.24 o 
  -3   2   3      973.78      884.91     68.55 o 
  -2   2   3       24.14       33.68      1.21 o 
  -1   2   3      581.66      582.17      5.11 o 
   0   2   3        2.21        0.30      0.49 o 
   1   2   3        4.37        4.50      0.38 o 
   2   2   3        3.03        6.23      0.45 o 
   3   2   3        7.23        7.98      0.58 o 
   4   2   3       35.68       42.12      1.15 o 
   5   2   3      135.69      149.34      2.13 o 
   6   2   3       28.41       29.48      1.13 o 
   7   2   3      256.90      232.21      3.14 o 
   8   2   3       36.58       35.49      1.45 o 
   9   2   3       61.08       57.41      1.89 o 
  10   2   3        3.24        3.31      1.34 o 
  11   2   3        0.57        1.64      1.53 o 
  12   2   3        1.23        3.78      5.58 o 
  13   2   3        2.30        1.33      4.03 o 
 -15   3   3        1.97        7.07      2.99 o 
 -14   3   3       11.80       13.11      1.89 o 
 -13   3   3       17.17       18.57      2.58 o 
 -12   3   3        5.65        4.76      1.36 o 
 -11   3   3       41.09       34.67      1.88 o 
 -10   3   3        1.63        1.38      0.90 o 
  -9   3   3       23.66       22.07      1.48 o 
  -8   3   3      270.74      256.89      4.06 o 
  -7   3   3        1.96        1.80      0.55 o 
  -6   3   3       17.32       21.94      1.13 o 
  -5   3   3     2717.33     2847.71     26.56 o 
  -4   3   3      989.61      993.48     14.79 o 
  -3   3   3      259.31      281.96      5.12 o 
  -2   3   3       11.85       12.37      0.58 o 
  -1   3   3      157.44      144.95      7.18 o 
   0   3   3      189.96      194.39      3.37 o 
   1   3   3       81.96       71.10      1.26 o 
   2   3   3        1.84        2.72      0.39 o 
   3   3   3        2.27        1.97      0.36 o 
   4   3   3        2.10        1.83      0.45 o 
   5   3   3      450.60      465.70      4.52 o 
   6   3   3       12.78       16.38      0.89 o 
   7   3   3       13.19        9.86      0.95 o 
   8   3   3       12.78       13.73      1.12 o 
   9   3   3      152.43      138.16      3.12 o 
  10   3   3       18.52       24.43      2.01 o 
  11   3   3        4.93        4.67      1.47 o 
  12   3   3        0.00        3.39      1.97 o 
 -15   4   3       22.14       34.57      4.65 o 
 -14   4   3        1.69        6.18      1.65 o 
 -13   4   3        0.23        0.58      2.11 o 
 -12   4   3        1.04        2.68      1.37 o 
 -11   4   3       25.94       28.66      1.78 o 
 -10   4   3      560.30      478.54      7.02 o 
  -9   4   3       28.90       27.77      1.61 o 
  -8   4   3        0.31       -0.43      0.53 o 
  -7   4   3       34.14       19.73      5.43 o 
  -6   4   3        0.82        0.20      0.57 o 
  -5   4   3      698.87      752.06      7.92 o 
  -4   4   3      250.48      287.23      3.02 o 
  -3   4   3       25.92       36.50      0.98 o 
  -2   4   3      214.57      216.87      3.44 o 
  -1   4   3      371.13      415.13      7.78 o 
   0   4   3       33.50       28.01      0.90 o 
   1   4   3      348.42      330.62      3.48 o 
   2   4   3      218.17      243.48      2.96 o 
   3   4   3      502.31      496.13      4.73 o 
   4   4   3        1.45        1.60      0.50 o 
   5   4   3       11.42       13.54      0.83 o 
   6   4   3        2.53        1.34      0.71 o 
   7   4   3       86.08       81.50      2.07 o 
   8   4   3       75.87       73.09      2.28 o 
   9   4   3       65.65       73.88      2.53 o 
  10   4   3        0.53        0.00      1.17 o 
  11   4   3        8.12       11.50      2.12 o 
  12   4   3        0.00        3.95      1.85 o 
 -15   5   3        0.83        8.42      2.59 o 
 -14   5   3        6.67       10.90      2.59 o 
 -13   5   3       15.18       19.61      2.66 o 
 -12   5   3       42.48       53.00      4.12 o 
 -11   5   3        0.27        0.34      0.99 o 
 -10   5   3       25.45       24.13      1.72 o 
  -9   5   3       81.18       75.60      2.56 o 
  -8   5   3      405.75      366.11      5.79 o 
  -7   5   3        2.19        6.92      1.17 o 
  -6   5   3        7.76        5.51      0.73 o 
  -5   5   3        0.25        0.68      0.45 o 
  -4   5   3     2817.23     2871.72     24.63 o 
  -3   5   3      148.73      159.62      2.07 o 
  -2   5   3      408.20      419.69      4.38 o 
  -1   5   3      692.55      682.72     13.47 o 
   0   5   3      132.23      139.59      2.60 o 
   1   5   3      103.83      101.69      1.63 o 
   2   5   3       21.36       21.91      0.81 o 
   3   5   3        1.92        0.42      0.36 o 
   4   5   3      286.26      279.91      5.26 o 
   5   5   3       54.30       54.19      1.60 o 
   6   5   3      149.06      133.56      2.56 o 
   7   5   3       98.62       96.72      2.58 o 
   8   5   3       47.29       46.10      2.16 o 
   9   5   3        4.60        3.50      1.60 o 
  10   5   3        0.12        1.05      1.70 o 
  11   5   3       23.01       23.87      2.58 o 
  12   5   3        4.46        6.85      1.84 o 
 -15   6   3        0.95        7.35      2.46 o 
 -14   6   3        9.80        9.38      1.95 o 
 -13   6   3        3.55        8.08      1.86 o 
 -12   6   3        0.81        3.23      1.18 o 
 -11   6   3       25.41       30.63      1.97 o 
 -10   6   3       40.86       38.32      2.40 o 
  -9   6   3        0.30        0.76      1.07 o 
  -8   6   3        3.65        4.25      1.50 o 
  -7   6   3      389.60      368.79      5.30 o 
  -6   6   3      149.22      164.35      2.58 o 
  -5   6   3       67.28       73.71      1.60 o 
  -4   6   3      115.41      106.38      1.93 o 
  -3   6   3      695.06      627.75      7.59 o 
  -2   6   3      342.17      373.73      4.45 o 
  -1   6   3      197.70      206.99      2.55 o 
   0   6   3      289.20      281.68      3.16 o 
   1   6   3      190.72      199.74      2.60 o 
   2   6   3        6.86        6.44      0.74 o 
   3   6   3       87.22       87.73      2.00 o 
   4   6   3       28.46       33.29      1.54 o 
   5   6   3      126.48      129.58      2.65 o 
   6   6   3      237.60      225.23      4.35 o 
   7   6   3        1.35        1.00      1.06 o 
   8   6   3       28.28       29.57      2.06 o 
   9   6   3        6.20        7.17      1.52 o 
  10   6   3       53.08       59.88      3.09 o 
  11   6   3        0.49       -0.26      1.68 o 
  12   6   3        7.68       11.36      2.43 o 
 -14   7   3        0.75        2.74      1.67 o 
 -13   7   3        1.22        1.65      1.56 o 
 -12   7   3        0.54        1.00      1.23 o 
 -11   7   3       69.46       58.38      2.61 o 
 -10   7   3        0.64        0.24      1.16 o 
  -9   7   3      208.60      191.77      4.17 o 
  -8   7   3      133.49      107.71      3.08 o 
  -7   7   3       99.56       95.57      2.78 o 
  -6   7   3       66.81       59.67      1.97 o 
  -5   7   3     1033.02     1012.58     10.31 o 
  -4   7   3      726.78      755.46      9.18 o 
  -3   7   3      320.12      344.37      4.41 o 
  -2   7   3       51.94       53.30      1.46 o 
  -1   7   3       31.47       36.46      1.27 o 
   0   7   3      397.98      432.69      5.39 o 
   1   7   3       39.91       50.14      1.59 o 
   2   7   3        4.35        2.63      1.06 o 
   3   7   3      126.41      125.17      2.89 o 
   4   7   3       21.45       21.83      1.34 o 
   5   7   3       98.47       97.15      2.52 o 
   6   7   3        6.82        2.75      0.97 o 
   7   7   3        5.36        5.79      1.72 o 
   8   7   3       11.33       14.44      1.73 o 
   9   7   3       65.20       69.73      3.09 o 
  10   7   3        0.75        0.09      1.78 o 
  11   7   3       10.01       14.58      2.26 o 
 -14   8   3        0.16        7.34      2.91 o 
 -13   8   3       24.15       30.64      4.04 o 
 -12   8   3        0.03        2.41      1.29 o 
 -11   8   3        0.02        0.67      1.56 o 
 -10   8   3       56.22       63.30      3.66 o 
  -9   8   3        4.18        4.43      1.37 o 
  -8   8   3       43.92       38.12      2.63 o 
  -7   8   3       67.27       64.25      2.65 o 
  -6   8   3      166.41      162.42      3.62 o 
  -5   8   3      220.38      248.04      3.65 o 
  -4   8   3       94.07       72.30      8.38 o 
  -3   8   3        0.93        2.32      0.77 o 
  -2   8   3       50.78       56.26      1.59 o 
  -1   8   3        9.93       11.17      0.89 o 
   0   8   3      164.54      196.24      2.95 o 
   1   8   3        8.74        9.73      0.90 o 
   2   8   3        0.05        0.42      0.58 o 
   3   8   3       59.62       51.65      1.75 o 
   4   8   3       50.71       45.16      1.86 o 
   5   8   3       56.68       57.39      2.11 o 
   6   8   3       29.89       29.50      1.79 o 
   7   8   3        0.93       -0.39      0.93 o 
   8   8   3        7.07        3.10      1.37 o 
   9   8   3       13.39       14.20      1.90 o 
  10   8   3        3.67        7.73      2.02 o 
  11   8   3        0.02        2.29      1.80 o 
 -14   9   3       25.09       27.82      4.50 o 
 -13   9   3        0.04        1.55      1.56 o 
 -12   9   3        0.41        0.55      1.38 o 
 -11   9   3        0.50        0.97      1.45 o 
 -10   9   3        7.39        8.06      1.66 o 
  -9   9   3       13.98       11.76      1.85 o 
  -8   9   3        0.98        0.33      1.19 o 
  -7   9   3        1.38        0.01      1.12 o 
  -6   9   3        0.75        1.76      1.22 o 
  -5   9   3      346.62      360.64      5.05 o 
  -4   9   3     1438.32     1393.11     16.81 o 
  -3   9   3       13.94       12.57      1.11 o 
  -2   9   3       15.37       19.02      1.15 o 
  -1   9   3        1.89        3.03      0.73 o 
   0   9   3       10.56        9.66      0.91 o 
   1   9   3       10.63        7.79      0.88 o 
   2   9   3       18.23       24.78      1.52 o 
   3   9   3        0.49       -0.19      0.82 o 
   4   9   3       13.55       14.63      1.36 o 
   5   9   3       15.05       11.76      1.31 o 
   6   9   3        9.80        7.66      1.22 o 
   7   9   3        5.98        3.68      1.33 o 
   8   9   3       22.65       19.77      2.04 o 
   9   9   3        2.55        4.33      1.56 o 
  10   9   3        2.97        8.28      2.04 o 
  11   9   3        0.42        4.99      2.33 o 
 -13  10   3        2.69        3.73      1.78 o 
 -12  10   3        0.18        0.40      1.56 o 
 -11  10   3        2.41        3.15      1.64 o 
 -10  10   3        9.05       10.05      1.78 o 
  -9  10   3       15.21       11.82      1.83 o 
  -8  10   3       75.85       78.11      2.99 o 
  -7  10   3       18.34       13.55      1.66 o 
  -6  10   3      177.80      167.15      3.89 o 
  -5  10   3       77.94       84.63      2.83 o 
  -4  10   3       34.18       40.44      1.89 o 
  -3  10   3       44.59       47.64      1.78 o 
  -2  10   3       20.83       24.15      1.37 o 
  -1  10   3       82.52       94.13      2.22 o 
   0  10   3       20.37       25.57      1.36 o 
   1  10   3       12.23       13.57      1.28 o 
   2  10   3        1.56        2.24      0.93 o 
   3  10   3       19.76       18.16      1.48 o 
   4  10   3       83.52       86.71      2.70 o 
   5  10   3       20.34       17.98      1.75 o 
   6  10   3        3.66        2.82      1.08 o 
   7  10   3        2.97        3.55      1.36 o 
   8  10   3        2.01        0.87      1.41 o 
   9  10   3        5.64        6.49      1.72 o 
  10  10   3       19.16       22.18      2.77 o 
 -12  11   3        5.41        4.91      2.75 o 
 -11  11   3        0.00       -0.06      1.70 o 
 -10  11   3        3.59        2.14      1.75 o 
  -9  11   3        3.64        3.70      1.59 o 
  -8  11   3        8.79        2.92      1.43 o 
  -7  11   3       41.80       42.49      3.39 o 
  -6  11   3      126.09      123.42      3.51 o 
  -5  11   3       13.24        8.21      1.50 o 
  -4  11   3       19.97       17.86      1.51 o 
  -3  11   3        3.56        3.23      1.07 o 
  -2  11   3       24.34       23.77      1.42 o 
  -1  11   3      124.44      139.92      2.79 o 
   0  11   3       14.62       15.22      1.36 o 
   1  11   3       28.74       26.04      1.66 o 
   2  11   3        2.70        2.86      1.02 o 
   3  11   3        6.81        5.36      1.19 o 
   4  11   3        0.38       -0.43      0.97 o 
   5  11   3        3.46        0.52      1.05 o 
   6  11   3        2.54        0.37      1.24 o 
   7  11   3        0.32       -1.78      1.78 o 
   8  11   3        5.12        5.01      1.72 o 
   9  11   3        6.00        9.11      2.18 o 
 -12  12   3        5.33        4.73      2.18 o 
 -11  12   3        3.94        1.36      3.03 o 
 -10  12   3       10.41        6.11      2.56 o 
  -9  12   3       10.22        7.29      1.88 o 
  -8  12   3        0.10       -1.32      1.39 o 
  -7  12   3       34.76       29.31      2.28 o 
  -6  12   3        0.34        1.02      1.64 o 
  -5  12   3      103.93      106.62      5.66 o 
  -4  12   3        2.18        0.05      1.08 o 
  -3  12   3        9.24        9.41      1.34 o 
  -2  12   3        2.02        2.29      1.06 o 
  -1  12   3        0.66        1.54      1.01 o 
   0  12   3        6.77        7.96      1.26 o 
   1  12   3        4.26        4.31      1.15 o 
   2  12   3        5.22        4.04      1.17 o 
   3  12   3        2.71        2.52      1.15 o 
   4  12   3        0.04        0.03      1.08 o 
   5  12   3       12.51        8.88      1.43 o 
   6  12   3        8.05        8.62      2.23 o 
   7  12   3        0.67       -0.55      1.41 o 
   8  12   3        3.20        3.62      1.72 o 
   9  12   3        3.36        2.57      4.08 o 
 -11  13   3        0.02        2.47      2.06 o 
 -10  13   3        0.03        2.16      1.83 o 
  -9  13   3        0.86       -0.09      1.71 o 
  -8  13   3        1.72       -0.03      1.54 o 
  -7  13   3        0.25        1.13      2.56 o 
  -6  13   3        0.37       -0.37      1.38 o 
  -5  13   3        0.06       -0.26      1.35 o 
  -4  13   3        5.19        6.89      1.53 o 
  -3  13   3        1.80       -0.99      1.26 o 
  -2  13   3        0.00        0.68      1.24 o 
  -1  13   3        8.30        7.64      1.47 o 
   0  13   3       17.18       18.93      1.91 o 
   1  13   3        2.61        2.11      1.14 o 
   2  13   3        0.38        0.84      1.14 o 
   3  13   3        0.03       -0.42      1.10 o 
   4  13   3        0.54       -0.87      1.12 o 
   5  13   3        0.24        0.58      1.45 o 
   6  13   3        1.46        2.32      1.51 o 
   7  13   3        0.16       -0.74      1.48 o 
   8  13   3        0.57       -1.27      3.00 o 
 -10  14   3        0.68        0.37      1.92 o 
  -9  14   3        0.35        4.59      4.92 o 
  -8  14   3        7.00       12.74      7.38 o 
  -7  14   3        5.74        3.41      1.70 o 
  -6  14   3        3.08        0.39      1.48 o 
  -5  14   3        8.25        6.19      1.62 o 
  -4  14   3        3.09        3.84      1.74 o 
  -3  14   3        8.63        5.44      1.57 o 
  -2  14   3        2.98        2.38      1.43 o 
  -1  14   3        0.69       -0.19      1.28 o 
   0  14   3        4.50        3.17      1.39 o 
   1  14   3        5.41        3.47      1.44 o 
   2  14   3        0.01       -0.62      1.13 o 
   3  14   3        2.38        2.67      1.30 o 
   4  14   3        0.09        0.97      1.29 o 
   5  14   3        1.24        2.88      1.57 o 
   6  14   3       10.08       10.12      1.95 o 
   7  14   3        2.28        1.87      2.05 o 
  -9  15   3        1.09       -1.43      1.90 o 
  -8  15   3        2.04       -0.29      1.83 o 
  -7  15   3        2.99        4.80      1.96 o 
  -6  15   3        8.63        7.24      3.13 o 
  -5  15   3        0.35       -0.17      1.75 o 
  -4  15   3        5.50        5.23      1.91 o 
  -3  15   3        1.97        2.10      1.73 o 
  -2  15   3        1.17        1.75      1.48 o 
  -1  15   3        2.18       -0.81      1.37 o 
   0  15   3        0.95        1.06      1.43 o 
   1  15   3        8.27        5.69      1.65 o 
   2  15   3        2.12        1.16      1.47 o 
   3  15   3        1.37        1.27      1.32 o 
   4  15   3        4.14        4.10      1.70 o 
   5  15   3        0.81        1.67      1.58 o 
   6  15   3        1.34        2.00      2.29 o 
  -7  16   3        2.93        0.60      2.24 o 
  -6  16   3        0.01       -2.05      2.05 o 
  -5  16   3        0.40        2.39      2.22 o 
  -4  16   3        0.67        0.60      1.86 o 
  -3  16   3        0.20       -0.14      1.79 o 
  -2  16   3        0.99        0.21      1.50 o 
  -1  16   3        0.20        0.82      1.57 o 
   0  16   3        1.40       -0.31      1.50 o 
   1  16   3        0.72       -0.24      1.53 o 
   2  16   3        0.69       -0.54      1.48 o 
   3  16   3        0.27       -0.33      1.51 o 
   4  16   3        1.00        2.32      1.74 o 
  -5  17   3        0.05       -1.06      2.21 o 
  -4  17   3        0.14       -1.73      2.19 o 
  -3  17   3        0.87       -1.70      1.70 o 
  -2  17   3        1.48       -0.82      1.85 o 
  -1  17   3        1.08        2.55      1.77 o 
   0  17   3        1.20       -1.61      1.61 o 
   1  17   3        0.10       -1.22      1.63 o 
   2  17   3        0.15        1.46      1.69 o 
 -16   0   4        3.39       16.76      3.62 o 
 -15   0   4       10.07       17.93      4.52 o 
 -14   0   4        7.47       10.98      4.04 o 
 -13   0   4        8.65       18.30      3.65 o 
 -12   0   4       37.16       31.66      2.62 o 
 -11   0   4       27.86       32.20      2.58 o 
 -10   0   4        0.45        2.25      1.37 o 
  -8   0   4     1594.73     1417.18     34.82 o 
  -7   0   4       22.19       12.76      0.84 o 
  -6   0   4       16.98       13.51      0.86 o 
  -5   0   4      417.26      372.65      4.95 o 
  -4   0   4     2234.20     2154.77     34.44 o 
  -3   0   4     1970.75     2051.89     25.53 o 
  -2   0   4       10.29       10.21      1.80 o 
  -1   0   4     5334.73     5180.42     62.76 o 
   0   0   4      879.76      922.92     13.03 o 
   1   0   4      473.35      630.33     11.81 o 
   2   0   4      177.91      199.01      5.04 o 
   3   0   4     1094.82     1139.89     19.32 o 
   4   0   4      109.78      119.99      3.23 o 
   5   0   4       23.44       35.73      2.07 o 
   6   0   4      820.20      764.88     12.46 o 
   7   0   4       53.11       54.19      2.55 o 
   8   0   4      361.07      351.53      5.94 o 
   9   0   4       15.40       15.89      1.68 o 
  10   0   4        9.82        8.61      2.14 o 
  11   0   4        0.35        2.89      2.53 o 
 -16   1   4        2.59       13.52      3.69 o 
 -15   1   4        1.06        5.80      1.70 o 
 -14   1   4        3.06        2.82      1.66 o 
 -13   1   4        2.53        2.09      1.38 o 
 -12   1   4       42.73       38.54      2.45 o 
 -11   1   4      255.51      218.23      4.71 o 
 -10   1   4     1513.14     1418.80     16.84 o 
  -8   1   4       54.10       54.57      4.92 o 
  -7   1   4       14.91       15.57      0.84 o 
  -6   1   4       85.26      107.26      1.70 o 
  -5   1   4     1531.63     1605.38     12.22 o 
  -4   1   4      451.31      459.18      6.57 o 
  -3   1   4      106.78       93.75      1.44 o 
  -2   1   4      700.80      703.87      6.58 o 
  -1   1   4      563.57      545.70      5.27 o 
   0   1   4     2436.62     2452.66     23.08 o 
   1   1   4      306.52      338.91      4.18 o 
   2   1   4      937.59      993.78      9.28 o 
   3   1   4        5.23        3.04      0.50 o 
   4   1   4        1.26        3.76      0.56 o 
   5   1   4       38.87       37.13      1.26 o 
   6   1   4       60.03       61.44      1.74 o 
   7   1   4      336.70      315.84      4.20 o 
   8   1   4        0.51       -0.18      0.76 o 
   9   1   4       11.92       15.99      1.37 o 
  10   1   4        5.99        8.54      1.47 o 
  11   1   4        0.66        3.22      2.63 o 
 -16   2   4        0.38        7.63      2.33 o 
 -15   2   4        8.91        8.31      1.73 o 
 -14   2   4        6.52        6.68      1.50 o 
 -13   2   4        0.68        0.69      1.16 o 
 -12   2   4        4.19        7.94      2.01 o 
 -11   2   4        3.42        1.30      1.23 o 
 -10   2   4       88.39       83.60      2.98 o 
  -9   2   4      525.06      483.31      6.48 o 
  -8   2   4       43.85       41.74      1.43 o 
  -7   2   4        0.22        0.40      0.49 o 
  -6   2   4      183.89      220.45      3.25 o 
  -5   2   4      126.53      138.09      2.21 o 
  -4   2   4      260.72      276.34      2.83 o 
  -3   2   4        0.19       -0.18      0.24 o 
  -2   2   4      181.95      195.42      2.15 o 
  -1   2   4        1.29        3.72      0.43 o 
   0   2   4      757.53      793.54      9.79 o 
   1   2   4       50.48       48.15      1.52 o 
   2   2   4      341.52      344.55      3.83 o 
   3   2   4      576.63      561.39      5.48 o 
   4   2   4       10.95       13.11      0.80 o 
   5   2   4        0.58        0.18      0.51 o 
   6   2   4       20.48       19.87      1.09 o 
   7   2   4       67.25       65.80      1.77 o 
   8   2   4        2.60        2.86      0.92 o 
   9   2   4        0.12        0.22      1.02 o 
  10   2   4        9.53        9.83      1.75 o 
  11   2   4        2.45        4.76      1.58 o 
 -16   3   4       11.67       19.98      3.90 o 
 -15   3   4        0.09        5.16      1.58 o 
 -14   3   4       11.02       15.03      2.35 o 
 -13   3   4      106.00       93.18      3.32 o 
 -12   3   4        0.86        1.79      1.21 o 
 -11   3   4        4.65        4.52      1.27 o 
 -10   3   4       49.17       52.60      2.09 o 
  -9   3   4        0.57       -0.74      0.74 o 
  -8   3   4       49.72       44.02      1.50 o 
  -7   3   4        7.55        6.90      0.68 o 
  -6   3   4     1276.37     1320.85     12.75 o 
  -5   3   4        6.15        2.96      0.42 o 
  -4   3   4       17.35       19.23      0.75 o 
  -3   3   4      105.60      124.08      1.63 o 
  -2   3   4      236.39      246.60      3.32 o 
  -1   3   4      138.35      126.88      1.81 o 
   0   3   4       36.40       28.81      3.46 o 
   1   3   4       35.24       30.77      0.99 o 
   2   3   4      987.22     1069.13      8.62 o 
   3   3   4      147.24      144.88      2.02 o 
   4   3   4        6.37        5.32      0.59 o 
   5   3   4        7.82        9.45      0.72 o 
   6   3   4       79.21       75.36      1.70 o 
   7   3   4       80.24       76.98      2.39 o 
   8   3   4       38.85       43.70      2.09 o 
   9   3   4        1.66        2.90      1.45 o 
  10   3   4        0.05        0.75      1.54 o 
  11   3   4        0.94        3.82      1.62 o 
  12   3   4        0.86       -0.57      2.17 o 
 -16   4   4       14.08       10.22      4.86 o 
 -15   4   4        1.05        5.40      1.98 o 
 -14   4   4        0.30        1.46      1.40 o 
 -13   4   4        2.85        3.27      1.40 o 
 -12   4   4       26.61       26.51      2.13 o 
 -11   4   4       70.04       65.42      2.32 o 
 -10   4   4       39.15       34.38      1.82 o 
  -9   4   4       20.38       21.18      1.28 o 
  -8   4   4       30.17       21.91      1.19 o 
  -7   4   4       41.23       40.73      1.40 o 
  -6   4   4       42.04       44.94      1.30 o 
  -5   4   4      203.04      256.31      3.48 o 
  -4   4   4     2004.42     2100.43     20.15 o 
  -3   4   4      222.16      212.62      3.71 o 
  -2   4   4      172.43      176.03      1.98 o 
  -1   4   4       17.25       26.56      1.03 o 
   0   4   4       32.87       33.63      1.04 o 
   1   4   4        0.10       -0.42      0.43 o 
   2   4   4      167.59      164.24      2.18 o 
   3   4   4      281.46      305.63      3.53 o 
   4   4   4      332.20      321.80      3.60 o 
   5   4   4      163.01      147.03      2.30 o 
   6   4   4      448.11      435.59      5.97 o 
   7   4   4       13.88       13.77      1.44 o 
   8   4   4       61.35       62.76      2.66 o 
   9   4   4        8.73        8.77      1.47 o 
  10   4   4       17.48       17.71      2.46 o 
  11   4   4        4.67        5.50      1.75 o 
  12   4   4        1.53       -1.07      2.48 o 
 -15   5   4        0.09        6.83      2.93 o 
 -14   5   4       34.77       36.87      3.17 o 
 -13   5   4        1.21        4.26      1.72 o 
 -12   5   4       17.98       12.75      1.79 o 
 -11   5   4       43.93       43.39      2.25 o 
 -10   5   4      209.56      193.14      3.77 o 
  -9   5   4        3.33        1.98      0.82 o 
  -8   5   4        1.62        2.52      0.76 o 
  -7   5   4        0.00       -0.05      0.87 o 
  -6   5   4      277.47      272.38      3.84 o 
  -5   5   4      134.24      114.38      1.80 o 
  -4   5   4       15.98       19.00      0.84 o 
  -3   5   4       42.05       53.33      1.25 o 
  -2   5   4        1.88        0.71      0.58 o 
  -1   5   4       78.06       69.57      2.18 o 
   0   5   4      164.29      163.44      2.55 o 
   1   5   4      424.10      417.88      5.00 o 
   2   5   4       88.97       94.42      1.69 o 
   3   5   4       57.07       65.25      1.55 o 
   4   5   4        5.78        3.37      0.84 o 
   5   5   4       35.19       37.25      1.73 o 
   6   5   4      137.64      138.74      3.04 o 
   7   5   4       53.02       51.32      2.18 o 
   8   5   4       26.48       25.12      1.93 o 
   9   5   4       25.77       29.12      2.53 o 
  10   5   4        0.40        2.25      2.40 o 
  11   5   4        2.57        5.26      2.85 o 
 -15   6   4        6.54       15.67      3.36 o 
 -14   6   4        0.27        2.32      1.61 o 
 -13   6   4        7.63        7.41      1.70 o 
 -12   6   4        0.65       -0.05      1.34 o 
 -11   6   4        4.16        3.90      1.19 o 
 -10   6   4        1.54        3.78      1.10 o 
  -9   6   4        0.20       -0.74      0.88 o 
  -8   6   4        4.66        1.93      0.83 o 
  -7   6   4      173.66      173.12      3.09 o 
  -6   6   4        6.17        5.54      0.87 o 
  -5   6   4      118.81      125.27      2.30 o 
  -4   6   4        8.57       12.91      0.78 o 
  -3   6   4      259.46      263.86      3.32 o 
  -2   6   4       36.14       37.64      1.17 o 
  -1   6   4        0.00       -0.08      0.36 o 
   0   6   4      440.20      420.64      5.13 o 
   1   6   4       44.84       54.28      1.41 o 
   2   6   4        2.42        1.96      0.57 o 
   3   6   4        0.05        1.13      0.56 o 
   4   6   4       25.13       23.68      1.46 o 
   5   6   4       15.43       18.76      1.42 o 
   6   6   4       27.40       26.57      1.68 o 
   7   6   4       14.41       14.56      1.45 o 
   8   6   4        2.50        1.90      1.42 o 
   9   6   4        7.70        7.18      2.29 o 
  10   6   4        9.84        7.51      2.11 o 
  11   6   4        2.32        2.41      1.97 o 
 -15   7   4       11.67       18.78      7.19 o 
 -14   7   4        0.74        4.47      2.20 o 
 -13   7   4        2.37        3.35      1.65 o 
 -12   7   4        1.29        4.93      1.87 o 
 -11   7   4        0.22        0.79      1.08 o 
 -10   7   4        3.82        2.38      1.09 o 
  -9   7   4       31.18       22.99      2.10 o 
  -8   7   4        4.67        2.99      1.27 o 
  -7   7   4        0.00       -0.12      1.10 o 
  -6   7   4       52.74       53.03      1.86 o 
  -5   7   4       43.73       49.91      3.08 o 
  -4   7   4        0.51        0.74      0.71 o 
  -3   7   4        1.40        1.91      0.64 o 
  -2   7   4       76.46       93.39      1.87 o 
  -1   7   4      133.45      133.04      2.05 o 
   0   7   4        0.53        0.48      0.38 o 
   1   7   4        2.02        6.31      0.74 o 
   2   7   4        5.79        3.32      0.91 o 
   3   7   4      107.59      111.52      2.81 o 
   4   7   4      210.31      208.05      4.06 o 
   5   7   4      139.81      135.50      3.34 o 
   6   7   4       20.47       22.21      1.82 o 
   7   7   4       11.04        8.91      1.50 o 
   8   7   4        0.81        2.13      1.29 o 
   9   7   4       31.39       31.54      2.75 o 
  10   7   4        5.31        6.12      2.10 o 
  11   7   4        1.23        0.32      1.97 o 
 -14   8   4       13.72       20.44      3.53 o 
 -13   8   4       15.49       22.88      2.51 o 
 -12   8   4        0.81        1.30      1.26 o 
 -11   8   4        0.72       -0.20      1.35 o 
 -10   8   4        0.05       -1.12      1.12 o 
  -9   8   4       50.53       42.54      2.41 o 
  -8   8   4        4.47        2.19      1.25 o 
  -7   8   4      113.72      115.37      3.22 o 
  -6   8   4       42.72       44.16      2.14 o 
  -5   8   4        0.04        0.10      0.70 o 
  -4   8   4       73.00       67.56      1.82 o 
  -3   8   4        0.50       -0.12      0.94 o 
  -2   8   4       81.78       93.88      2.15 o 
  -1   8   4       69.05       69.09      1.72 o 
   0   8   4        1.34        0.82      0.53 o 
   1   8   4       31.35       27.46      1.59 o 
   2   8   4        5.63        4.12      0.91 o 
   3   8   4      147.10      156.68      3.19 o 
   4   8   4       21.42       24.09      1.58 o 
   5   8   4       54.05       53.45      2.17 o 
   6   8   4       16.03       15.20      1.48 o 
   7   8   4        8.36        9.63      1.34 o 
   8   8   4        8.10        8.54      1.95 o 
   9   8   4       18.65       21.00      2.51 o 
  10   8   4        5.12        5.46      2.10 o 
 -14   9   4        3.99        6.43      2.83 o 
 -13   9   4        1.91        1.85      1.54 o 
 -12   9   4        7.51        9.63      2.30 o 
 -11   9   4        0.22        2.23      1.47 o 
 -10   9   4       28.17       29.38      2.30 o 
  -9   9   4        0.01        0.02      1.18 o 
  -8   9   4       60.91       52.77      2.65 o 
  -7   9   4       22.16       23.30      2.01 o 
  -6   9   4      188.38      199.28      4.17 o 
  -5   9   4        9.76       10.91      1.46 o 
  -4   9   4        6.70        8.67      1.15 o 
  -3   9   4       36.99       38.34      1.66 o 
  -2   9   4        8.34       10.06      1.18 o 
  -1   9   4       39.23       41.20      1.51 o 
   0   9   4       12.21       13.06      1.18 o 
   1   9   4        6.83        7.53      1.13 o 
   2   9   4       28.85       28.90      1.63 o 
   3   9   4       16.89       16.11      1.39 o 
   4   9   4       47.08       44.78      2.14 o 
   5   9   4       10.72       10.89      1.35 o 
   6   9   4        1.94        2.80      1.09 o 
   7   9   4       12.21        9.99      1.43 o 
   8   9   4        0.01        1.38      2.18 o 
   9   9   4       11.35        9.34      2.27 o 
  10   9   4        1.60        2.65      2.11 o 
 -13  10   4        0.74        1.29      1.50 o 
 -12  10   4        8.09        7.56      1.86 o 
 -11  10   4        0.45        1.02      1.51 o 
 -10  10   4        0.53       -1.42      1.42 o 
  -9  10   4        0.92        0.32      1.36 o 
  -8  10   4        0.11       -1.73      1.73 o 
  -7  10   4       37.38       43.51      2.55 o 
  -6  10   4       58.83       61.11      2.81 o 
  -5  10   4       25.67       27.54      2.27 o 
  -4  10   4        5.20        4.09      1.07 o 
  -3  10   4        0.15        2.47      1.21 o 
  -2  10   4       10.28       11.97      1.10 o 
  -1  10   4        0.03        0.64      0.86 o 
   0  10   4        3.43        3.68      0.98 o 
   1  10   4        1.75        0.28      0.87 o 
   2  10   4        5.73        6.49      1.12 o 
   3  10   4        3.44        4.00      1.06 o 
   4  10   4        1.00        0.02      0.98 o 
   5  10   4       15.97       14.54      1.49 o 
   6  10   4        3.85        3.88      1.20 o 
   7  10   4        7.31        6.08      1.76 o 
   8  10   4        1.91        2.23      1.76 o 
   9  10   4        0.54       -0.60      1.81 o 
 -13  11   4        5.44        5.33      2.50 o 
 -12  11   4        0.99        0.69      1.60 o 
 -11  11   4        8.66        7.38      1.99 o 
 -10  11   4       16.38       16.89      2.18 o 
  -9  11   4       23.93       27.10      4.07 o 
  -8  11   4        1.49        0.57      1.45 o 
  -7  11   4        4.09        1.76      1.37 o 
  -6  11   4        9.11        9.46      1.57 o 
  -5  11   4       22.38       17.22      1.74 o 
  -4  11   4        0.77       -0.08      1.00 o 
  -3  11   4        6.76        6.12      1.13 o 
  -2  11   4        2.31        4.93      1.09 o 
  -1  11   4       30.81       28.76      1.72 o 
   0  11   4       11.31       12.47      1.30 o 
   1  11   4        0.16       -0.25      0.94 o 
   2  11   4        0.17       -0.73      0.94 o 
   3  11   4        0.36       -0.24      1.12 o 
   4  11   4       29.55       31.94      1.97 o 
   5  11   4        0.09        1.53      1.33 o 
   6  11   4       14.73       16.60      1.69 o 
   7  11   4        0.98        2.89      1.74 o 
   8  11   4        0.52        2.73      1.85 o 
   9  11   4        7.65        5.72      2.44 o 
 -12  12   4        1.29       -0.65      2.90 o 
 -11  12   4        0.01       -2.47      2.47 o 
 -10  12   4        3.23        1.21      1.89 o 
  -9  12   4       18.21       18.40      2.92 o 
  -8  12   4        0.25       -1.43      1.43 o 
  -7  12   4        0.27       -1.29      1.29 o 
  -6  12   4        1.70        1.60      1.55 o 
  -5  12   4        5.65        5.46      1.46 o 
  -4  12   4        2.33        1.49      1.51 o 
  -3  12   4        9.20        6.69      1.41 o 
  -2  12   4        0.04        0.08      1.12 o 
  -1  12   4        3.53        3.52      1.10 o 
   0  12   4        7.15        8.23      1.29 o 
   1  12   4       10.33       13.85      1.48 o 
   2  12   4        3.36        2.36      1.15 o 
   3  12   4        0.53        0.50      1.11 o 
   4  12   4        5.31        4.19      1.25 o 
   5  12   4        0.15        0.71      1.17 o 
   6  12   4        4.29        5.90      1.63 o 
   7  12   4        0.74        0.63      1.66 o 
   8  12   4        1.81        1.62      2.17 o 
 -11  13   4        0.09        1.04      1.87 o 
 -10  13   4        2.41       -0.31      1.97 o 
  -9  13   4       16.63       18.64      3.68 o 
  -8  13   4        6.25        2.41      1.61 o 
  -7  13   4        3.30        5.34      1.87 o 
  -6  13   4        9.89        8.75      1.76 o 
  -5  13   4       10.14        6.96      1.87 o 
  -4  13   4        0.33        0.54      1.58 o 
  -3  13   4       32.91       39.32      2.39 o 
  -2  13   4        0.32       -1.07      1.34 o 
  -1  13   4       28.07       29.96      2.11 o 
   0  13   4       27.68       23.85      1.78 o 
   1  13   4       26.02       26.46      2.58 o 
   2  13   4        3.90        4.32      1.32 o 
   3  13   4        9.08       10.73      1.54 o 
   4  13   4        2.65        1.65      2.10 o 
   5  13   4        1.20        2.35      1.32 o 
   6  13   4        0.04       -0.47      1.64 o 
   7  13   4        3.52       -1.06      2.78 o 
 -10  14   4        0.58        1.03      1.82 o 
  -9  14   4       14.90       18.59      7.24 o 
  -8  14   4        9.67        4.53      1.97 o 
  -7  14   4        4.85        3.17      2.21 o 
  -6  14   4       15.77       11.13      2.33 o 
  -5  14   4        8.61        8.36      2.07 o 
  -4  14   4        0.02       -0.43      1.60 o 
  -3  14   4        3.00        1.52      1.64 o 
  -2  14   4        0.00        1.73      1.36 o 
  -1  14   4        0.70       -1.26      1.26 o 
   0  14   4        1.04        0.87      1.28 o 
   1  14   4        3.41        1.24      1.25 o 
   2  14   4        1.06       -0.05      1.20 o 
   3  14   4        0.06       -1.12      1.49 o 
   4  14   4        5.73        5.69      1.49 o 
   5  14   4        0.50       -0.56      1.48 o 
   6  14   4        0.20        2.01      2.70 o 
  -9  15   4        3.31        2.59      3.29 o 
  -8  15   4        5.75        2.33      2.37 o 
  -7  15   4        2.08       -2.03      2.29 o 
  -6  15   4        3.16       -0.54      1.84 o 
  -5  15   4        0.79       -1.71      1.71 o 
  -4  15   4        1.73        0.50      2.66 o 
  -3  15   4        0.59       -1.51      1.51 o 
  -2  15   4        1.38        1.16      1.47 o 
  -1  15   4        0.02        1.15      1.42 o 
   0  15   4        0.05       -0.93      1.36 o 
   1  15   4        0.13        1.95      1.48 o 
   2  15   4        0.80       -0.97      1.26 o 
   3  15   4        4.26        4.65      1.55 o 
   4  15   4        0.33       -0.12      1.45 o 
   5  15   4        1.32        1.10      1.83 o 
  -7  16   4        0.40       -2.14      2.14 o 
  -6  16   4        0.52       -0.08      1.95 o 
  -5  16   4        0.48       -0.71      1.86 o 
  -4  16   4        2.70        0.66      1.85 o 
  -3  16   4        0.26       -0.62      1.74 o 
  -2  16   4        0.20       -0.98      1.71 o 
  -1  16   4        0.96        0.09      1.53 o 
   0  16   4        0.00        1.20      1.53 o 
   1  16   4        0.00       -0.73      2.48 o 
   2  16   4        0.02       -0.29      1.55 o 
   3  16   4        2.13        1.33      1.65 o 
  -4  17   4        0.20       -1.62      1.85 o 
  -3  17   4        1.94        2.75      2.01 o 
  -2  17   4        1.45       -1.44      1.92 o 
  -1  17   4        2.04        3.39      1.81 o 
   0  17   4        6.13        3.31      1.84 o 
 -16   1   5        2.59       12.33      2.45 o 
 -15   1   5        0.01        8.33      2.26 o 
 -14   1   5       21.61       22.88      2.50 o 
 -13   1   5        6.16        6.27      1.85 o 
 -12   1   5      283.91      254.80      5.36 o 
 -11   1   5        0.90        0.17      1.10 o 
 -10   1   5       14.53       14.46      1.28 o 
  -9   1   5       45.36       39.05      1.43 o 
  -8   1   5       94.18       95.36      1.78 o 
  -7   1   5      194.25      208.72      2.62 o 
  -6   1   5       34.76       38.36      0.94 o 
  -5   1   5     1097.17     1188.64      9.73 o 
  -4   1   5       47.66       50.61      1.25 o 
  -3   1   5      245.14      260.69      5.46 o 
  -2   1   5      478.10      516.31      5.12 o 
  -1   1   5      193.79      173.19      2.46 o 
   0   1   5      994.36      991.10     20.18 o 
   1   1   5      741.83      809.77      9.23 o 
   2   1   5       19.14       16.44      0.86 o 
   3   1   5       94.83      103.00      2.10 o 
   4   1   5        6.69        3.76      0.70 o 
   5   1   5       60.30       59.51      1.88 o 
   6   1   5      128.75      115.66      2.69 o 
   7   1   5        6.51        6.16      1.09 o 
   8   1   5        0.30       -0.57      1.40 o 
   9   1   5        2.70        2.14      1.12 o 
  10   1   5        0.22        1.09      1.71 o 
  11   1   5       13.11        7.69      3.51 o 
 -16   2   5       17.32       21.07      2.36 o 
 -15   2   5        0.00        2.01      1.54 o 
 -14   2   5       12.41       12.65      1.73 o 
 -13   2   5      254.73      233.15      4.86 o 
 -12   2   5        0.00        0.83      1.26 o 
 -11   2   5      257.47      247.15      5.55 o 
 -10   2   5       42.90       41.11      2.08 o 
  -9   2   5       55.31       57.34      2.26 o 
  -8   2   5       35.18       40.55      1.56 o 
  -7   2   5       48.65       42.24      1.34 o 
  -6   2   5     1455.12     1578.32     13.87 o 
  -5   2   5      734.72      720.65      5.97 o 
  -4   2   5       70.86       89.86      1.37 o 
  -3   2   5      118.12      113.25      1.53 o 
  -2   2   5       69.54       83.95      1.29 o 
  -1   2   5      614.09      663.49      6.92 o 
   0   2   5      166.46      188.58      2.50 o 
   1   2   5       77.16       90.24      1.60 o 
   2   2   5      168.70      179.68      2.46 o 
   3   2   5        0.30       -0.27      0.44 o 
   4   2   5      114.42      114.33      1.88 o 
   5   2   5      676.02      636.10      6.20 o 
   6   2   5      193.17      187.53      3.49 o 
   7   2   5       65.02       64.72      2.82 o 
   8   2   5        0.61       -0.68      1.06 o 
   9   2   5        0.08       -1.12      1.12 o 
  10   2   5        0.16        0.67      1.54 o 
  11   2   5       31.10       28.72      4.88 o 
 -16   3   5        0.88        5.40      3.03 o 
 -15   3   5        1.12        5.16      2.02 o 
 -14   3   5        4.68       10.31      2.27 o 
 -13   3   5        1.20        2.79      1.35 o 
 -12   3   5      144.76      143.16      3.82 o 
 -11   3   5       12.93       12.53      1.57 o 
 -10   3   5       15.59       11.66      1.13 o 
  -9   3   5       40.49       32.92      1.92 o 
  -8   3   5       30.51       30.58      1.33 o 
  -7   3   5      162.18      170.67      2.61 o 
  -6   3   5      129.54      141.46      2.15 o 
  -5   3   5      489.44      524.85      4.73 o 
  -4   3   5      136.22      137.01      1.86 o 
  -3   3   5       14.94       18.15      0.72 o 
  -2   3   5      530.50      546.66      4.83 o 
  -1   3   5      214.94      223.25      2.75 o 
   0   3   5     3079.16     3297.80     34.44 o 
   1   3   5       80.05       79.99      1.72 o 
   2   3   5       15.29       19.37      0.70 o 
   3   3   5      315.68      296.55      3.66 o 
   4   3   5       11.23       12.64      1.08 o 
   5   3   5      422.14      405.25      5.07 o 
   6   3   5       19.08       16.94      1.55 o 
   7   3   5        3.56        1.85      1.18 o 
   8   3   5        3.08        3.74      1.39 o 
   9   3   5        3.33        0.77      1.25 o 
  10   3   5        0.00        0.24      1.65 o 
  11   3   5        2.27        5.77      2.77 o 
 -16   4   5        2.06        2.41      2.46 o 
 -15   4   5        0.01        2.94      1.50 o 
 -14   4   5        4.94        8.75      2.47 o 
 -13   4   5        9.89       11.82      1.78 o 
 -12   4   5        3.27        3.51      1.35 o 
 -11   4   5       14.96       20.41      1.59 o 
 -10   4   5        0.30        1.34      0.85 o 
  -9   4   5      100.16      104.21      2.34 o 
  -8   4   5       12.43       11.18      0.88 o 
  -7   4   5      217.92      208.83      3.64 o 
  -6   4   5       74.27       69.62      1.85 o 
  -5   4   5       37.10       35.46      0.96 o 
  -4   4   5      793.25      826.65      6.96 o 
  -3   4   5        7.86       11.53      0.64 o 
  -2   4   5       15.28       22.12      0.76 o 
  -1   4   5       45.63       42.95      1.21 o 
   0   4   5      206.61      215.64      2.81 o 
   1   4   5       14.81       15.12      0.90 o 
   2   4   5      591.80      607.45      6.38 o 
   3   4   5      201.15      206.27      3.25 o 
   4   4   5       95.01       84.17      2.72 o 
   5   4   5       44.54       45.62      2.20 o 
   6   4   5       17.61       17.65      1.63 o 
   7   4   5       29.09       29.53      2.00 o 
   8   4   5        3.37        1.76      1.27 o 
   9   4   5       13.82       12.78      1.84 o 
  10   4   5       21.02       20.22      2.78 o 
  11   4   5        8.21       11.64      3.53 o 
 -16   5   5        0.16        2.55      4.24 o 
 -15   5   5       35.50       38.36      2.88 o 
 -14   5   5        7.69       11.57      2.02 o 
 -13   5   5        0.30       -0.54      1.31 o 
 -12   5   5       66.10       60.72      2.87 o 
 -11   5   5       11.10        8.35      1.31 o 
 -10   5   5      119.03      104.75      3.00 o 
  -9   5   5      148.23      121.60      2.59 o 
  -8   5   5       53.28       54.88      1.79 o 
  -7   5   5       43.63       48.67      1.52 o 
  -6   5   5        2.16        2.25      0.54 o 
  -5   5   5       18.52       15.05      0.77 o 
  -4   5   5      289.70      308.97      3.40 o 
  -3   5   5        2.12        5.72      0.52 o 
  -2   5   5       13.05       12.42      0.61 o 
  -1   5   5      500.91      502.18      7.30 o 
   0   5   5       64.04       63.73      1.67 o 
   1   5   5      474.84      461.79      7.48 o 
   2   5   5       67.02       59.37      1.66 o 
   3   5   5      128.09      136.38      2.77 o 
   4   5   5      184.27      176.64      4.06 o 
   5   5   5       57.02       61.58      2.45 o 
   6   5   5       73.66       73.14      2.68 o 
   7   5   5        0.63        1.79      1.16 o 
   8   5   5        7.63        9.20      1.62 o 
   9   5   5        4.91        8.31      1.73 o 
  10   5   5        5.25        7.49      2.21 o 
  11   5   5        1.64        3.74      2.82 o 
 -15   6   5        2.62        4.62      2.33 o 
 -14   6   5       36.15       33.99      3.51 o 
 -13   6   5        0.38        1.62      1.45 o 
 -12   6   5        3.05        3.66      1.21 o 
 -11   6   5        2.36        4.09      1.22 o 
 -10   6   5       29.37       22.29      1.68 o 
  -9   6   5       64.29       56.65      2.21 o 
  -8   6   5       50.13       57.33      1.86 o 
  -7   6   5       28.02       26.17      1.34 o 
  -6   6   5      120.49      121.36      2.24 o 
  -5   6   5       52.01       63.56      1.61 o 
  -4   6   5       21.69       17.49      1.02 o 
  -3   6   5       97.82      100.43      1.82 o 
  -2   6   5        3.35        4.95      0.53 o 
  -1   6   5        1.77        1.61      0.59 o 
   0   6   5       22.78       31.11      1.24 o 
   1   6   5      350.96      361.96      4.35 o 
   2   6   5       78.96       76.41      3.22 o 
   3   6   5       15.28       17.69      1.28 o 
   4   6   5       11.04       10.60      1.17 o 
   5   6   5       15.66       13.21      1.54 o 
   6   6   5       63.14       54.31      2.53 o 
   7   6   5        3.16        5.08      1.34 o 
   8   6   5        1.44        1.00      1.30 o 
   9   6   5        5.06        5.12      2.59 o 
  10   6   5        0.00        1.79      2.77 o 
 -15   7   5       11.37       20.21      3.63 o 
 -14   7   5        1.16        1.11      1.63 o 
 -13   7   5        0.42        0.18      2.11 o 
 -12   7   5        1.43        0.46      1.19 o 
 -11   7   5       15.07       12.12      1.55 o 
 -10   7   5        2.53        0.78      1.06 o 
  -9   7   5       12.67        9.66      1.34 o 
  -8   7   5        0.11        0.15      1.00 o 
  -7   7   5       10.22       10.45      1.15 o 
  -6   7   5       10.98        9.75      1.21 o 
  -5   7   5      333.62      326.41      4.69 o 
  -4   7   5       38.62       40.89      1.63 o 
  -3   7   5        6.91        6.61      0.75 o 
  -2   7   5        1.34       -0.32      0.32 o 
  -1   7   5       48.04       49.39      2.21 o 
   0   7   5       61.53       72.32      1.90 o 
   1   7   5        0.00       -0.56      0.56 o 
   2   7   5       35.36       42.80      1.77 o 
   3   7   5       14.27       16.72      1.33 o 
   4   7   5        1.84        0.34      0.89 o 
   5   7   5      144.34      141.88      3.61 o 
   6   7   5        1.35        1.35      1.17 o 
   7   7   5        3.83        3.92      1.59 o 
   8   7   5        0.05        0.01      1.54 o 
   9   7   5        0.91        1.87      1.88 o 
  10   7   5        2.40        3.45      2.13 o 
 -14   8   5       13.64       18.79      3.55 o 
 -13   8   5       21.67       25.14      2.53 o 
 -12   8   5        0.95        1.09      1.26 o 
 -11   8   5        3.18        1.56      1.20 o 
 -10   8   5        3.15        1.80      1.15 o 
  -9   8   5        9.24        7.37      1.51 o 
  -8   8   5       12.13       11.89      1.60 o 
  -7   8   5      109.68      116.84      3.21 o 
  -6   8   5      147.88      141.75      2.96 o 
  -5   8   5      130.38      138.14      2.52 o 
  -4   8   5      108.39      105.03      2.57 o 
  -3   8   5      233.33      249.21      3.80 o 
  -2   8   5       24.78       26.68      1.25 o 
  -1   8   5       16.89       17.69      1.16 o 
   0   8   5       10.50       12.08      0.96 o 
   1   8   5       26.82       29.59      1.56 o 
   2   8   5        3.74        2.66      1.05 o 
   3   8   5       21.68       22.45      1.71 o 
   4   8   5        3.39        3.60      1.21 o 
   5   8   5       29.53       25.80      2.27 o 
   6   8   5        0.33       -0.21      1.07 o 
   7   8   5        0.43        0.30      1.42 o 
   8   8   5        2.77        2.04      1.83 o 
   9   8   5        5.31        4.58      2.12 o 
  10   8   5       13.27       21.60      3.43 o 
 -14   9   5       21.56       30.66      2.92 o 
 -13   9   5        4.64        5.68      1.92 o 
 -12   9   5        1.01        1.82      1.39 o 
 -11   9   5       22.71       25.06      2.26 o 
 -10   9   5        2.46        0.77      1.25 o 
  -9   9   5       10.09       10.20      1.70 o 
  -8   9   5        9.44        8.26      1.53 o 
  -7   9   5       65.19       62.42      2.94 o 
  -6   9   5       36.30       34.08      2.11 o 
  -5   9   5       66.04       63.67      2.21 o 
  -4   9   5       96.55       94.10      2.20 o 
  -3   9   5       34.30       36.68      1.53 o 
  -2   9   5        1.80        3.61      0.94 o 
  -1   9   5        1.60        2.55      0.90 o 
   0   9   5        0.42        0.62      0.85 o 
   1   9   5        0.12       -0.79      0.79 o 
   2   9   5        3.82        6.89      1.10 o 
   3   9   5       21.24       21.32      1.59 o 
   4   9   5      148.18      149.18      3.40 o 
   5   9   5       27.75       28.04      2.11 o 
   6   9   5        1.76        2.53      1.33 o 
   7   9   5        1.99        1.10      1.36 o 
   8   9   5        0.76        1.82      1.82 o 
   9   9   5        0.05        2.29      2.00 o 
 -13  10   5        4.80        3.22      1.86 o 
 -12  10   5        2.60        3.25      2.40 o 
 -11  10   5        2.51        2.46      1.48 o 
 -10  10   5        0.24       -1.01      1.44 o 
  -9  10   5        2.25       -0.31      1.36 o 
  -8  10   5        0.07       -0.99      1.20 o 
  -7  10   5        0.65        0.07      1.24 o 
  -6  10   5       72.41       73.90      2.77 o 
  -5  10   5        5.69        3.28      1.24 o 
  -4  10   5      101.77      111.91      2.49 o 
  -3  10   5        1.47        2.58      0.98 o 
  -2  10   5        1.55        0.12      0.91 o 
  -1  10   5        0.62        1.17      0.92 o 
   0  10   5       29.84       33.25      1.78 o 
   1  10   5        0.47        1.00      0.96 o 
   2  10   5        8.99        9.06      1.26 o 
   3  10   5        0.52       -0.91      0.91 o 
   4  10   5        4.61        3.89      1.22 o 
   5  10   5        1.81        1.06      1.20 o 
   6  10   5        0.42        0.32      1.39 o 
   7  10   5        0.77       -0.51      1.60 o 
   8  10   5        4.33        7.24      2.23 o 
 -13  11   5        0.86       -0.53      1.63 o 
 -12  11   5        0.02       -1.27      1.50 o 
 -11  11   5        0.26        0.88      1.47 o 
 -10  11   5        4.88        5.43      2.44 o 
  -9  11   5        8.40        9.66      1.85 o 
  -8  11   5       27.33       30.88      2.36 o 
  -7  11   5        6.62        8.54      1.67 o 
  -6  11   5       47.64       53.56      3.62 o 
  -5  11   5       44.86       35.76      2.57 o 
  -4  11   5        7.54        8.32      1.43 o 
  -3  11   5        8.74        8.58      1.25 o 
  -2  11   5        1.30        1.17      1.02 o 
  -1  11   5       38.54       41.90      2.05 o 
   0  11   5       20.58       20.27      1.70 o 
   1  11   5        0.13       -0.12      0.97 o 
   2  11   5        5.79        4.21      1.17 o 
   3  11   5        6.22        5.78      1.35 o 
   4  11   5        0.27        0.35      1.58 o 
   5  11   5        2.24        2.27      1.35 o 
   6  11   5        0.37        0.52      1.38 o 
   7  11   5        1.54        0.04      1.67 o 
   8  11   5        6.07       10.63      2.83 o 
 -12  12   5        0.74       -0.12      2.53 o 
 -11  12   5        6.38        3.55      2.59 o 
 -10  12   5       29.32       28.29      2.86 o 
  -9  12   5        1.14        0.48      1.59 o 
  -8  12   5        5.66        2.99      1.64 o 
  -7  12   5        0.28       -0.39      1.43 o 
  -6  12   5       10.59       10.41      3.94 o 
  -5  12   5       18.33       19.99      2.26 o 
  -4  12   5        2.75        1.07      1.53 o 
  -3  12   5        0.26       -0.57      1.15 o 
  -2  12   5        6.49        6.17      1.24 o 
  -1  12   5        3.18        1.91      1.10 o 
   0  12   5       17.21       22.33      1.72 o 
   1  12   5        0.62        0.90      1.11 o 
   2  12   5        3.97        3.46      1.22 o 
   3  12   5        2.40        4.33      1.30 o 
   4  12   5        4.03        2.97      1.48 o 
   5  12   5        0.79        1.79      1.47 o 
   6  12   5        0.39        0.99      2.75 o 
   7  12   5        0.32       -1.23      2.52 o 
 -11  13   5        1.01       -1.14      2.11 o 
 -10  13   5        2.75        1.58      1.82 o 
  -9  13   5        3.52        2.11      1.84 o 
  -8  13   5        7.67        6.42      3.60 o 
  -7  13   5        6.32        4.46      5.57 o 
  -6  13   5        1.41        0.76      1.74 o 
  -5  13   5        5.93        7.89      1.99 o 
  -4  13   5        5.58        6.19      1.78 o 
  -3  13   5        3.20        0.86      1.33 o 
  -2  13   5        7.96        9.41      2.01 o 
  -1  13   5       15.02       18.04      1.66 o 
   0  13   5       19.74       23.41      1.82 o 
   1  13   5        2.51        3.71      1.39 o 
   2  13   5        2.00        2.14      1.28 o 
   3  13   5        0.37       -0.26      1.20 o 
   4  13   5        7.54       10.79      2.18 o 
   5  13   5        5.07        1.69      1.52 o 
   6  13   5        0.70       -0.65      2.53 o 
 -10  14   5        3.03        1.23      4.35 o 
  -9  14   5        1.62        3.36      6.50 o 
  -8  14   5        1.34       -3.00      3.57 o 
  -7  14   5        0.22        1.67      1.88 o 
  -6  14   5        2.95        1.50      1.89 o 
  -5  14   5        0.01       -1.25      1.68 o 
  -4  14   5        1.33        0.23      1.60 o 
  -3  14   5        0.25       -1.28      1.89 o 
  -2  14   5        0.00        0.34      1.31 o 
  -1  14   5        0.17       -0.69      1.32 o 
   0  14   5        6.30        7.45      1.46 o 
   1  14   5        5.30        4.45      1.41 o 
   2  14   5        1.00        1.08      1.33 o 
   3  14   5        0.07       -0.85      1.26 o 
   4  14   5       11.07        9.52      3.04 o 
   5  14   5        0.96        0.93      3.99 o 
  -9  15   5        1.06       -1.75      2.38 o 
  -8  15   5        0.46       -1.86      2.44 o 
  -7  15   5        0.08       -1.83      1.83 o 
  -6  15   5        0.83        0.49      1.95 o 
  -5  15   5        0.31        0.14      1.79 o 
  -4  15   5        2.50       -0.77      1.75 o 
  -3  15   5        1.07        0.41      1.70 o 
  -2  15   5        1.22        1.41      1.47 o 
  -1  15   5        0.66       -0.36      1.45 o 
   0  15   5        1.59       -0.13      1.49 o 
   1  15   5        0.26        0.32      1.50 o 
   2  15   5        1.50        2.52      1.47 o 
   3  15   5        4.09        3.19      2.29 o 
   4  15   5        0.52        0.78      2.99 o 
  -7  16   5        0.08       -1.27      2.02 o 
  -6  16   5        0.10       -0.86      1.92 o 
  -5  16   5        0.21       -0.18      1.88 o 
  -4  16   5        0.04       -0.99      1.83 o 
  -3  16   5        0.98       -0.16      1.84 o 
  -2  16   5        0.01       -0.48      1.78 o 
  -1  16   5        0.01       -1.49      1.52 o 
   0  16   5        1.29        1.02      1.69 o 
   1  16   5        3.01        1.63      1.66 o 
   2  16   5        7.58        8.01      5.57 o 
  -3  17   5        0.56       -2.56      2.56 o 
  -2  17   5        0.50       -1.47      2.12 o 
 -16   0   6        9.11       15.81      3.71 o 
 -15   0   6       18.26       21.08      4.23 o 
 -14   0   6       21.55       30.65      4.48 o 
 -13   0   6      194.59      205.99      6.89 o 
 -12   0   6        6.81       10.19      2.22 o 
 -11   0   6       73.50       68.84      3.14 o 
 -10   0   6       28.32       27.15      2.13 o 
  -9   0   6      460.28      403.99      7.43 o 
  -8   0   6     1387.35     1461.55     17.12 o 
  -7   0   6        1.76        1.07      0.62 o 
  -6   0   6       68.48       60.50      1.74 o 
  -5   0   6      476.76      482.78      6.35 o 
  -4   0   6      276.02      287.92      6.61 o 
  -3   0   6       56.47       63.40      1.90 o 
  -2   0   6     1322.35     1331.00     17.28 o 
  -1   0   6     2349.18     2526.26     34.09 o 
   0   0   6      576.86      603.34      9.50 o 
   1   0   6      148.74      131.25      4.23 o 
   2   0   6       90.44       91.63      3.53 o 
   3   0   6      129.28      127.02      3.63 o 
   4   0   6      578.66      550.14      9.68 o 
   5   0   6       89.04       96.69      3.55 o 
   6   0   6       13.58       13.00      2.79 o 
   7   0   6        5.06        4.83      1.83 o 
   8   0   6        0.08        0.52      1.70 o 
   9   0   6        4.48        4.75      2.82 o 
  10   0   6       27.80       25.72      4.54 o 
 -16   1   6        0.12        6.93      2.37 o 
 -15   1   6        8.27       11.97      3.04 o 
 -14   1   6        6.07        8.88      1.91 o 
 -13   1   6       15.95       21.92      2.37 o 
 -12   1   6       82.53       83.79      3.39 o 
 -11   1   6      124.42      111.32      2.93 o 
 -10   1   6      264.61      249.64      3.97 o 
  -9   1   6       93.54       88.29      1.97 o 
  -8   1   6      508.57      493.67      5.33 o 
  -7   1   6      105.64      124.27      1.81 o 
  -6   1   6        4.02        5.27      0.53 o 
  -5   1   6      144.35      135.42      2.06 o 
  -4   1   6      336.60      333.39      5.40 o 
  -3   1   6       95.52       97.87      1.52 o 
  -2   1   6     1285.07     1402.33     15.02 o 
  -1   1   6     1489.53     1640.46     17.40 o 
   0   1   6      249.09      259.14      3.50 o 
   1   1   6      402.21      414.96      5.60 o 
   2   1   6       33.44       39.45      1.57 o 
   3   1   6       68.15       61.34      1.84 o 
   4   1   6      221.46      219.31      3.72 o 
   5   1   6        1.89        2.50      1.02 o 
   6   1   6       48.06       50.06      2.73 o 
   7   1   6        6.76        9.11      1.34 o 
   8   1   6        1.55        1.66      1.42 o 
   9   1   6        7.37        6.26      2.67 o 
  10   1   6        1.55        3.14      2.06 o 
 -16   2   6        0.55        6.76      2.21 o 
 -15   2   6       21.14       21.85      2.31 o 
 -14   2   6        2.32        5.11      1.46 o 
 -13   2   6       34.90       36.17      2.55 o 
 -12   2   6        0.20        0.29      1.16 o 
 -11   2   6        6.46        7.00      1.21 o 
 -10   2   6      258.70      236.55      3.91 o 
  -9   2   6       27.65       32.11      1.38 o 
  -8   2   6        0.65        0.33      0.64 o 
  -7   2   6      202.04      212.33      3.09 o 
  -6   2   6      225.21      220.71      2.70 o 
  -5   2   6      952.04      994.17      8.41 o 
  -4   2   6       10.01        8.97      0.57 o 
  -3   2   6      246.67      245.24      2.63 o 
  -2   2   6       12.07       11.67      0.73 o 
  -1   2   6       20.57       21.12      0.84 o 
   0   2   6        0.08        0.02      0.41 o 
   1   2   6       24.93       32.19      1.12 o 
   2   2   6       17.56       16.19      1.00 o 
   3   2   6       17.42       15.11      1.25 o 
   4   2   6        5.06        6.97      1.19 o 
   5   2   6       48.51       42.24      2.33 o 
   6   2   6       11.79       10.73      1.37 o 
   7   2   6       17.85       15.58      1.79 o 
   8   2   6        0.03        1.80      1.31 o 
   9   2   6        0.02       -1.35      1.39 o 
  10   2   6        0.00       -1.62      3.08 o 
 -16   3   6        7.04       12.56      2.49 o 
 -15   3   6       27.60       25.53      2.25 o 
 -14   3   6       39.78       43.42      2.66 o 
 -13   3   6        4.83        4.88      1.47 o 
 -12   3   6        6.16        8.47      1.45 o 
 -11   3   6       19.29       19.77      1.52 o 
 -10   3   6       19.14       21.05      1.25 o 
  -9   3   6      650.93      603.10      9.94 o 
  -8   3   6        3.16        1.22      0.61 o 
  -7   3   6        0.01       -0.42      0.42 o 
  -6   3   6      150.80      141.30      1.88 o 
  -5   3   6      358.16      361.22      3.67 o 
  -4   3   6       36.55       40.07      1.11 o 
  -3   3   6      136.88      124.34      1.74 o 
  -2   3   6      386.67      396.08      3.78 o 
  -1   3   6        0.25        0.19      0.42 o 
   0   3   6       15.74       22.05      1.20 o 
   1   3   6       39.20       52.51      1.62 o 
   2   3   6      126.06      142.48      2.90 o 
   3   3   6        2.39        0.53      0.88 o 
   4   3   6       98.04       93.47      3.47 o 
   5   3   6       31.92       33.35      2.43 o 
   6   3   6        7.51        6.31      1.46 o 
   7   3   6        3.84        5.84      1.40 o 
   8   3   6        2.18        2.74      1.38 o 
   9   3   6        1.56        1.58      1.84 o 
  10   3   6        0.06        0.32      1.74 o 
 -16   4   6        4.03       14.74      3.36 o 
 -15   4   6        8.46        9.61      2.27 o 
 -14   4   6        0.04        3.82      1.46 o 
 -13   4   6        8.34       10.71      1.74 o 
 -12   4   6        2.07        2.53      1.33 o 
 -11   4   6        2.20        2.34      1.00 o 
 -10   4   6       39.52       41.34      1.75 o 
  -9   4   6       16.98       17.65      1.54 o 
  -8   4   6      209.31      199.02      3.71 o 
  -7   4   6      159.82      145.56      9.34 o 
  -6   4   6      315.40      339.71      3.93 o 
  -5   4   6      141.02      144.82      1.99 o 
  -4   4   6      390.69      383.64      3.86 o 
  -3   4   6      227.07      234.01      2.65 o 
  -2   4   6       19.55       21.67      0.85 o 
  -1   4   6        7.97        9.46      0.72 o 
   0   4   6       56.29       49.40      1.89 o 
   1   4   6       56.56       63.71      1.63 o 
   2   4   6        0.23        0.29      0.71 o 
   3   4   6       67.54       59.71      1.97 o 
   4   4   6      226.61      217.00      4.20 o 
   5   4   6       54.49       55.15      2.69 o 
   6   4   6       29.86       33.45      2.34 o 
   7   4   6        1.79        0.76      1.23 o 
   8   4   6        2.82        5.87      1.56 o 
   9   4   6       12.53       16.71      2.10 o 
  10   4   6       40.11       41.95     11.76 o 
 -16   5   6        0.04        7.11      4.43 o 
 -15   5   6        0.05        1.14      1.57 o 
 -14   5   6       58.82       56.64      4.47 o 
 -13   5   6       36.78       41.03      3.39 o 
 -12   5   6       14.43       15.37      1.86 o 
 -11   5   6       13.97       13.79      1.45 o 
 -10   5   6        9.47       12.26      1.20 o 
  -9   5   6        0.26        0.51      0.81 o 
  -8   5   6      407.49      388.78      5.99 o 
  -7   5   6        0.91       -0.45      0.45 o 
  -6   5   6        3.49        2.86      0.82 o 
  -5   5   6      308.55      316.68      3.71 o 
  -4   5   6      236.43      248.71      2.80 o 
  -3   5   6       31.11       29.72      0.99 o 
  -2   5   6      394.81      426.79      5.24 o 
  -1   5   6      314.52      347.41      4.48 o 
   0   5   6       75.26       69.99      1.74 o 
   1   5   6       20.90       20.19      1.30 o 
   2   5   6       35.61       38.39      1.70 o 
   3   5   6        0.01       -0.27      0.91 o 
   4   5   6       29.29       26.29      1.83 o 
   5   5   6       24.77       23.46      2.66 o 
   6   5   6        5.93        4.44      1.37 o 
   7   5   6        0.23       -0.77      1.18 o 
   8   5   6        6.65        4.60      1.59 o 
   9   5   6        1.30        3.60      1.64 o 
  10   5   6        1.14        3.50      2.13 o 
 -15   6   6        0.04        1.96      1.80 o 
 -14   6   6       22.35       24.40      2.56 o 
 -13   6   6        2.54        2.61      1.50 o 
 -12   6   6       20.60       24.94      2.20 o 
 -11   6   6        1.66        0.09      1.04 o 
 -10   6   6       66.48       62.06      2.35 o 
  -9   6   6       10.85        9.93      1.13 o 
  -8   6   6      252.31      249.83      3.80 o 
  -7   6   6       19.63       19.59      1.25 o 
  -6   6   6        4.15        4.04      0.75 o 
  -5   6   6       38.23       42.05      1.43 o 
  -4   6   6        8.34       10.76      1.21 o 
  -3   6   6       67.77       71.70      1.41 o 
  -2   6   6      394.41      441.61      6.77 o 
  -1   6   6       48.81       40.15      1.47 o 
   0   6   6       35.21       33.91      1.31 o 
   1   6   6        0.09       -0.45      0.60 o 
   2   6   6       19.52       18.57      1.53 o 
   3   6   6       23.72       21.17      1.68 o 
   4   6   6       15.82       12.66      1.54 o 
   5   6   6      152.43      159.75      4.30 o 
   6   6   6       52.00       48.69      2.87 o 
   7   6   6       10.25        9.15      1.69 o 
   8   6   6       20.98       23.68      2.34 o 
   9   6   6       24.00       23.20      2.86 o 
 -15   7   6        6.45       16.17      3.51 o 
 -14   7   6        0.58        5.35      1.86 o 
 -13   7   6       10.61       11.81      1.94 o 
 -12   7   6        1.50        2.38      1.30 o 
 -11   7   6        1.25        3.12      1.23 o 
 -10   7   6        0.01       -0.71      1.02 o 
  -9   7   6       12.56        8.41      1.28 o 
  -8   7   6       42.71       45.25      2.38 o 
  -7   7   6       28.91       32.17      1.56 o 
  -6   7   6       44.22       46.53      1.58 o 
  -5   7   6        0.02        0.10      0.51 o 
  -4   7   6       25.49       33.00      1.31 o 
  -3   7   6       13.90       18.64      1.01 o 
  -2   7   6        4.36        4.31      1.14 o 
  -1   7   6       94.03       94.50      2.17 o 
   0   7   6       31.55       29.91      1.35 o 
   1   7   6        2.19       -0.33      0.79 o 
   2   7   6        1.54        0.26      1.13 o 
   3   7   6       63.36       65.07      2.70 o 
   4   7   6        0.57        0.24      1.07 o 
   5   7   6        0.45        1.19      1.61 o 
   6   7   6        0.72       -0.25      1.51 o 
   7   7   6        0.02       -0.04      1.38 o 
   8   7   6        2.94        6.35      2.94 o 
   9   7   6        7.12        7.55      3.87 o 
 -15   8   6        2.09        4.91      2.75 o 
 -14   8   6        0.12        3.28      1.85 o 
 -13   8   6        6.53       11.84      2.04 o 
 -12   8   6        0.90        1.76      1.35 o 
 -11   8   6        4.49        3.56      1.39 o 
 -10   8   6       23.43       23.60      1.89 o 
  -9   8   6        0.00       -0.96      1.04 o 
  -8   8   6        2.11       -0.01      1.00 o 
  -7   8   6      168.22      164.21      3.80 o 
  -6   8   6       10.04       11.28      1.12 o 
  -5   8   6        0.82        2.08      0.76 o 
  -4   8   6       61.26       60.07      1.84 o 
  -3   8   6        5.80        6.03      0.92 o 
  -2   8   6        1.41        1.82      0.73 o 
  -1   8   6       36.68       37.29      1.52 o 
   0   8   6       82.25       83.63      2.54 o 
   1   8   6       15.90       17.85      1.52 o 
   2   8   6        4.34        1.70      1.25 o 
   3   8   6       34.01       34.52      2.44 o 
   4   8   6        3.79        3.01      1.46 o 
   5   8   6        2.22        0.77      1.43 o 
   6   8   6        3.59        1.64      1.59 o 
   7   8   6        7.46        4.43      1.96 o 
   8   8   6        4.67        4.34      2.01 o 
   9   8   6        3.46        3.21      2.13 o 
 -14   9   6        2.17        3.75      1.96 o 
 -13   9   6        4.56        4.97      1.87 o 
 -12   9   6        0.02        0.73      1.41 o 
 -11   9   6       18.61       21.67      2.30 o 
 -10   9   6        0.00        0.18      1.19 o 
  -9   9   6        4.02        2.33      1.65 o 
  -8   9   6        0.16        0.40      1.14 o 
  -7   9   6       35.05       30.52      2.10 o 
  -6   9   6       13.73       13.26      1.36 o 
  -5   9   6       10.25        9.48      1.22 o 
  -4   9   6        7.84        7.08      1.11 o 
  -3   9   6        7.00        6.55      1.09 o 
  -2   9   6       24.44       22.09      1.34 o 
  -1   9   6       36.09       39.34      1.84 o 
   0   9   6       21.55       24.64      1.57 o 
   1   9   6       21.06       27.40      1.67 o 
   2   9   6       21.02       18.49      1.72 o 
   3   9   6       10.57       10.72      1.54 o 
   4   9   6        9.26        5.93      1.68 o 
   5   9   6        0.21       -1.10      1.10 o 
   6   9   6        2.88        4.45      1.55 o 
   7   9   6        0.82        2.20      1.53 o 
   8   9   6        3.23        1.45      1.92 o 
 -14  10   6        1.06        1.89      3.42 o 
 -13  10   6        1.25        1.12      2.06 o 
 -12  10   6        7.89        6.60      1.68 o 
 -11  10   6        3.91        4.34      1.92 o 
 -10  10   6        0.06        1.05      1.33 o 
  -9  10   6        1.99        3.16      1.32 o 
  -8  10   6        0.59       -0.51      1.20 o 
  -7  10   6       18.69       14.92      1.77 o 
  -6  10   6       27.39       24.79      1.98 o 
  -5  10   6       79.78       77.44      2.74 o 
  -4  10   6        4.19        3.62      1.07 o 
  -3  10   6        8.00        9.58      1.23 o 
  -2  10   6       11.84       10.38      1.25 o 
  -1  10   6        6.28        6.94      1.19 o 
   0  10   6       20.21       20.62      1.57 o 
   1  10   6       34.68       38.55      2.00 o 
   2  10   6       49.07       56.26      2.63 o 
   3  10   6        2.07        2.25      1.29 o 
   4  10   6        8.08        4.47      1.40 o 
   5  10   6        1.07        0.90      1.33 o 
   6  10   6        9.28        6.63      1.65 o 
   7  10   6        0.26        1.18      1.85 o 
   8  10   6        0.43        3.17      2.37 o 
 -13  11   6        0.00       -0.31      2.31 o 
 -12  11   6        1.23       -0.99      1.51 o 
 -11  11   6        4.64        4.21      2.05 o 
 -10  11   6        1.91        0.66      1.41 o 
  -9  11   6        1.49        0.38      1.44 o 
  -8  11   6        0.09       -0.74      1.44 o 
  -7  11   6        0.51       -1.72      1.72 o 
  -6  11   6       34.32       34.09      4.85 o 
  -5  11   6       26.15       28.03      2.43 o 
  -4  11   6        0.85        0.47      1.19 o 
  -3  11   6       14.11       14.58      1.41 o 
  -2  11   6        9.16        9.29      1.32 o 
  -1  11   6       28.08       29.91      1.83 o 
   0  11   6        0.24       -0.37      1.03 o 
   1  11   6       21.79       23.12      1.76 o 
   2  11   6        3.00        3.56      1.37 o 
   3  11   6       40.96       41.40      2.52 o 
   4  11   6        1.05        1.77      1.63 o 
   5  11   6        0.00       -1.12      1.53 o 
   6  11   6        0.19        1.12      1.50 o 
   7  11   6        0.08        1.34      1.96 o 
 -12  12   6        0.54       -2.39      2.39 o 
 -11  12   6        1.33        1.29      2.54 o 
 -10  12   6       19.00       23.27      2.82 o 
  -9  12   6       22.84       20.88      2.73 o 
  -8  12   6        0.57       -0.81      1.70 o 
  -7  12   6        1.27        1.76      1.79 o 
  -6  12   6        6.92        8.52      4.25 o 
  -5  12   6       13.69       16.85      2.19 o 
  -4  12   6        4.62        4.41      1.75 o 
  -3  12   6        1.13        3.53      1.46 o 
  -2  12   6        0.43        1.00      1.09 o 
  -1  12   6        0.33        0.16      1.05 o 
   0  12   6       29.44       35.15      2.53 o 
   1  12   6       41.66       41.74      2.25 o 
   2  12   6        0.04       -1.70      1.70 o 
   3  12   6       10.39        8.27      1.65 o 
   4  12   6        2.71        1.56      1.92 o 
   5  12   6        4.50        7.17      1.72 o 
   6  12   6        1.28        0.17      1.92 o 
 -11  13   6        2.15        2.02      3.15 o 
 -10  13   6        0.35       -1.85      2.00 o 
  -9  13   6        0.40       -1.71      1.71 o 
  -8  13   6        2.84        1.10      2.46 o 
  -7  13   6        1.44        3.29      4.50 o 
  -6  13   6        8.83        4.88      1.91 o 
  -5  13   6        0.26       -0.94      1.68 o 
  -4  13   6        7.27        4.07      1.74 o 
  -3  13   6        0.21       -1.03      1.51 o 
  -2  13   6        0.60        0.81      1.29 o 
  -1  13   6        5.41        4.55      1.33 o 
   0  13   6        0.23        1.52      1.27 o 
   1  13   6       19.22       17.37      1.97 o 
   2  13   6        1.49        0.21      1.38 o 
   3  13   6        6.94        5.78      1.67 o 
   4  13   6        1.09        1.62      1.60 o 
   5  13   6        0.06       -0.60      1.47 o 
 -10  14   6        2.80       -0.06      6.29 o 
  -9  14   6        3.06       10.33     12.68 o 
  -8  14   6        2.13        2.55      2.29 o 
  -7  14   6        0.10       -1.34      1.78 o 
  -6  14   6        1.74        1.42      1.91 o 
  -5  14   6       18.41       15.53      2.36 o 
  -4  14   6        5.12        2.57      2.05 o 
  -3  14   6        3.66        2.50      1.76 o 
  -2  14   6        0.93        0.58      1.41 o 
  -1  14   6        3.17        1.08      1.81 o 
   0  14   6       36.94       39.44      2.36 o 
   1  14   6        4.14        6.47      1.68 o 
   2  14   6       10.71       11.56      1.90 o 
   3  14   6        0.30       -0.59      1.67 o 
   4  14   6        0.05        0.69      1.69 o 
  -8  15   6        0.06       -1.99      1.99 o 
  -7  15   6        0.06       -1.40      1.92 o 
  -6  15   6        0.00       -1.69      1.69 o 
  -5  15   6        3.72        1.90      1.93 o 
  -4  15   6        1.07       -1.62      1.69 o 
  -3  15   6        0.39       -1.38      1.64 o 
  -2  15   6        1.55       -0.55      1.72 o 
  -1  15   6        0.43       -1.33      1.47 o 
   0  15   6        4.24        4.27      1.66 o 
   1  15   6        3.66        2.69      1.65 o 
   2  15   6        2.08        2.16      1.64 o 
   3  15   6        1.39        4.14      2.80 o 
  -6  16   6        0.10       -1.88      1.88 o 
  -5  16   6        2.56        1.21      2.02 o 
  -4  16   6        0.00       -1.67      1.67 o 
  -3  16   6        3.09        2.20      1.93 o 
  -2  16   6        1.75        2.25      1.99 o 
  -1  16   6        0.70       -1.46      1.46 o 
   0  16   6        0.48        0.08      2.04 o 
 -16   1   7        1.89        7.73      2.41 o 
 -15   1   7        0.01        1.75      1.75 o 
 -14   1   7        2.34        5.59      1.81 o 
 -13   1   7        2.29        2.87      1.57 o 
 -12   1   7        0.28        0.58      1.00 o 
 -11   1   7       15.77       13.86      1.44 o 
 -10   1   7      235.14      216.69      4.02 o 
  -9   1   7        5.37        4.46      0.93 o 
  -8   1   7       74.47       65.13      1.67 o 
  -7   1   7      213.44      213.28      2.78 o 
  -6   1   7      387.88      376.90      4.34 o 
  -5   1   7       16.71       21.08      0.94 o 
  -4   1   7      284.31      324.70      3.45 o 
  -3   1   7       30.61       26.62      0.95 o 
  -2   1   7        0.47        1.55      0.64 o 
  -1   1   7      101.88       99.53      2.05 o 
   0   1   7       32.73       35.34      1.36 o 
   1   1   7        4.12        7.23      0.90 o 
   2   1   7      179.89      160.31      4.02 o 
   3   1   7      320.28      291.17      4.91 o 
   4   1   7       34.87       29.94      1.85 o 
   5   1   7       33.59       31.68      1.95 o 
   6   1   7        9.55        5.92      1.43 o 
   7   1   7        3.75        2.06      1.51 o 
   8   1   7        2.96        0.39      1.55 o 
   9   1   7        0.17       -1.63      1.63 o 
 -16   2   7        1.53        7.00      2.55 o 
 -15   2   7       20.63       25.22      2.43 o 
 -14   2   7       22.25       29.46      2.46 o 
 -13   2   7        5.43        5.40      1.52 o 
 -12   2   7        0.88        2.01      1.21 o 
 -11   2   7        1.73        1.34      1.04 o 
 -10   2   7      103.29       83.75      2.51 o 
  -9   2   7      102.15       98.73      2.31 o 
  -8   2   7       35.77       37.65      1.52 o 
  -7   2   7        0.83        0.03      0.50 o 
  -6   2   7       88.50       87.27      1.59 o 
  -5   2   7      541.24      610.09      5.96 o 
  -4   2   7       82.65       90.74      1.63 o 
  -3   2   7      384.81      423.94      4.09 o 
  -2   2   7       36.81       31.59      1.07 o 
  -1   2   7       23.12       19.70      1.04 o 
   0   2   7      651.34      687.69      8.49 o 
   1   2   7      122.70      141.71      3.85 o 
   2   2   7      336.51      303.76      4.91 o 
   3   2   7      228.79      240.94      4.40 o 
   4   2   7        0.00        0.73      0.98 o 
   5   2   7       62.39       62.51      2.48 o 
   6   2   7        0.13        0.61      1.25 o 
   7   2   7        0.28        0.55      1.38 o 
   8   2   7       13.62       11.78      2.10 o 
   9   2   7        0.55       -1.01      1.59 o 
 -16   3   7        1.12        4.77      2.29 o 
 -15   3   7       29.55       33.76      2.74 o 
 -14   3   7        0.28        1.91      1.43 o 
 -13   3   7        7.47        6.07      1.29 o 
 -12   3   7        2.54        2.88      1.30 o 
 -11   3   7        4.32        5.81      1.06 o 
 -10   3   7        0.39       -0.71      0.71 o 
  -9   3   7       44.94       43.94      1.57 o 
  -8   3   7        0.73        0.24      0.51 o 
  -7   3   7        9.12       13.69      1.04 o 
  -6   3   7      244.07      249.22      2.95 o 
  -5   3   7      230.93      227.96      2.73 o 
  -4   3   7       17.04       12.06      0.74 o 
  -3   3   7      780.60      889.55      7.65 o 
  -2   3   7        0.66       -0.34      0.45 o 
  -1   3   7       20.57       29.76      1.31 o 
   0   3   7       20.19       13.63      1.08 o 
   1   3   7       57.22       53.42      2.69 o 
   2   3   7      128.43      131.18      3.26 o 
   3   3   7        2.41        3.20      1.07 o 
   4   3   7       12.25       16.82      2.18 o 
   5   3   7        0.21        1.57      1.17 o 
   6   3   7       13.61       10.97      1.68 o 
   7   3   7        2.40        0.17      1.24 o 
   8   3   7        0.59       -1.73      2.21 o 
   9   3   7        0.22       -0.13      1.73 o 
 -16   4   7        3.03       10.42      3.00 o 
 -15   4   7        2.80        3.95      2.42 o 
 -14   4   7       97.20       98.25      4.62 o 
 -13   4   7        0.35        0.54      1.25 o 
 -12   4   7       16.57       17.23      1.53 o 
 -11   4   7       14.87        8.68      1.22 o 
 -10   4   7        6.84        4.86      0.90 o 
  -9   4   7      121.88      102.67      2.23 o 
  -8   4   7        2.04        1.19      0.67 o 
  -7   4   7        1.44        0.04      0.59 o 
  -6   4   7      349.18      344.56      3.75 o 
  -5   4   7        1.02        0.44      0.53 o 
  -4   4   7      771.97      833.64      7.79 o 
  -3   4   7       10.85       15.69      0.83 o 
  -2   4   7      389.20      396.07      4.55 o 
  -1   4   7      284.86      307.27      6.04 o 
   0   4   7       44.59       49.82      2.43 o 
   1   4   7       22.19       23.51      1.50 o 
   2   4   7        2.45       -0.36      0.88 o 
   3   4   7      113.46      100.13      2.89 o 
   4   4   7      374.05      381.76      7.49 o 
   5   4   7        6.72        3.40      1.63 o 
   6   4   7       22.11       26.23      2.31 o 
   7   4   7        0.12        1.67      1.29 o 
   8   4   7        2.51        7.10      2.53 o 
   9   4   7        0.24        0.37      1.77 o 
 -16   5   7        0.00        8.34      3.06 o 
 -15   5   7        6.50        9.17      2.09 o 
 -14   5   7        0.26        1.94      1.50 o 
 -13   5   7        1.29        2.06      1.46 o 
 -12   5   7       18.73       21.62      2.03 o 
 -11   5   7       37.11       34.60      1.79 o 
 -10   5   7        9.53        5.70      0.96 o 
  -9   5   7      219.76      179.10      3.00 o 
  -8   5   7        1.00        5.09      0.87 o 
  -7   5   7      119.46      125.70      2.33 o 
  -6   5   7        6.05        8.74      1.20 o 
  -5   5   7       28.06       27.02      1.08 o 
  -4   5   7      312.63      318.33      3.50 o 
  -3   5   7       49.03       48.10      1.62 o 
  -2   5   7       59.01       60.39      1.60 o 
  -1   5   7       85.65       84.97      2.27 o 
   0   5   7        1.50        1.35      0.69 o 
   1   5   7       55.00       60.67      1.96 o 
   2   5   7       44.40       44.85      2.31 o 
   3   5   7       84.00       77.72      3.08 o 
   4   5   7       72.77       67.50      4.95 o 
   5   5   7        3.81        4.21      1.37 o 
   6   5   7        0.03        0.14      1.26 o 
   7   5   7        0.93       -0.50      1.26 o 
   8   5   7        0.05       -1.33      1.33 o 
   9   5   7        1.17        2.78      1.97 o 
 -15   6   7        6.08       12.02      2.00 o 
 -14   6   7        2.91        4.44      1.76 o 
 -13   6   7       14.73       22.99      2.29 o 
 -12   6   7       34.66       38.80      3.20 o 
 -11   6   7        0.18        0.27      1.09 o 
 -10   6   7       80.63       71.91      2.25 o 
  -9   6   7       15.20       13.27      1.16 o 
  -8   6   7       92.98       95.86      2.21 o 
  -7   6   7       24.80       29.58      1.45 o 
  -6   6   7        0.85        1.40      0.68 o 
  -5   6   7       26.95       24.42      1.14 o 
  -4   6   7       78.73       84.23      1.96 o 
  -3   6   7       50.11       49.61      1.60 o 
  -2   6   7       27.81       31.49      1.34 o 
  -1   6   7       74.54       81.62      2.30 o 
   0   6   7       35.21       43.77      2.04 o 
   1   6   7       23.34       19.53      1.38 o 
   2   6   7       97.81       89.71      3.27 o 
   3   6   7       15.57       11.06      1.63 o 
   4   6   7        0.08       -0.13      1.17 o 
   5   6   7       13.39       10.99      1.97 o 
   6   6   7       19.72       23.21      2.24 o 
   7   6   7        0.01        0.72      1.43 o 
   8   6   7        1.44        1.90      1.54 o 
   9   6   7        0.31        1.54      1.98 o 
 -15   7   7        0.51        2.74      1.85 o 
 -14   7   7        3.10        6.27      1.91 o 
 -13   7   7        0.01        0.73      1.59 o 
 -12   7   7       24.38       23.34      1.95 o 
 -11   7   7       31.15       27.15      1.96 o 
 -10   7   7       58.01       49.21      2.43 o 
  -9   7   7        0.04       -0.61      0.84 o 
  -8   7   7      133.56      115.61      2.48 o 
  -7   7   7       34.13       33.10      1.50 o 
  -6   7   7        0.37        0.08      0.69 o 
  -5   7   7        1.94        2.20      0.65 o 
  -4   7   7        3.55        4.44      1.33 o 
  -3   7   7       39.38       41.92      1.59 o 
  -2   7   7      211.47      232.02      3.43 o 
  -1   7   7        6.88        8.05      1.05 o 
   0   7   7      175.60      189.53      3.41 o 
   1   7   7      103.59      113.84      4.19 o 
   2   7   7       38.67       35.41      2.10 o 
   3   7   7        0.40       -0.52      1.09 o 
   4   7   7        0.39        2.03      1.28 o 
   5   7   7       35.62       28.97      2.41 o 
   6   7   7        0.51       -0.49      1.63 o 
   7   7   7        4.33        3.89      1.67 o 
   8   7   7        0.13       -0.46      1.54 o 
 -15   8   7       34.45       40.92      4.23 o 
 -14   8   7       80.64       96.53      7.86 o 
 -13   8   7        0.09        3.13      1.76 o 
 -12   8   7        0.04        0.84      1.28 o 
 -11   8   7        2.39        4.39      1.35 o 
 -10   8   7        0.03        1.11      1.18 o 
  -9   8   7        2.49        4.11      1.23 o 
  -8   8   7       79.09       84.36      2.36 o 
  -7   8   7       61.68       64.87      2.07 o 
  -6   8   7        8.64        7.63      0.97 o 
  -5   8   7      134.33      138.36      3.01 o 
  -4   8   7      156.27      172.14      2.94 o 
  -3   8   7       32.62       35.81      1.70 o 
  -2   8   7      131.10      138.08      2.96 o 
  -1   8   7      236.70      229.85      4.41 o 
   0   8   7        0.96        0.22      1.04 o 
   1   8   7       70.01       77.50      2.72 o 
   2   8   7        2.17        2.84      1.23 o 
   3   8   7       41.14       36.14      2.47 o 
   4   8   7       36.81       35.45      2.50 o 
   5   8   7        5.18        4.55      1.48 o 
   6   8   7        0.03        0.44      1.71 o 
   7   8   7        0.23       -0.58      1.79 o 
   8   8   7        1.49        4.68      4.01 o 
 -14   9   7        0.95        3.51      1.89 o 
 -13   9   7        2.99        7.21      2.04 o 
 -12   9   7       26.07       28.14      2.42 o 
 -11   9   7       17.27       17.37      1.90 o 
 -10   9   7        0.09       -1.07      1.15 o 
  -9   9   7        6.42        4.83      1.29 o 
  -8   9   7        8.39        6.40      1.32 o 
  -7   9   7      125.24      122.02      3.00 o 
  -6   9   7      130.33      125.18      3.33 o 
  -5   9   7       43.44       41.99      2.01 o 
  -4   9   7        0.44       -0.36      0.84 o 
  -3   9   7       25.50       30.99      1.59 o 
  -2   9   7        0.77        0.62      0.85 o 
  -1   9   7        0.37        2.46      1.11 o 
   0   9   7       23.36       24.74      1.85 o 
   1   9   7       14.38       15.51      1.87 o 
   2   9   7       38.60       36.95      2.60 o 
   3   9   7        2.53        3.40      1.63 o 
   4   9   7       22.33       24.23      2.72 o 
   5   9   7        0.09       -0.18      1.65 o 
   6   9   7        0.77        0.99      1.46 o 
   7   9   7        0.70        1.29      1.63 o 
 -14  10   7       15.80       20.92      2.90 o 
 -13  10   7        0.93        2.64      2.63 o 
 -12  10   7        0.00       -1.38      1.38 o 
 -11  10   7       34.45       34.83      2.39 o 
 -10  10   7        0.18        1.78      1.51 o 
  -9  10   7       15.41       15.03      1.73 o 
  -8  10   7        0.01       -1.73      1.73 o 
  -7  10   7       38.22       45.20      2.90 o 
  -6  10   7       21.86       18.33      2.19 o 
  -5  10   7        8.79        8.58      1.45 o 
  -4  10   7       21.14       24.02      1.64 o 
  -3  10   7        0.10        0.07      0.97 o 
  -2  10   7        0.40        0.69      0.97 o 
  -1  10   7       64.07       68.94      3.41 o 
   0  10   7        6.60        7.87      1.46 o 
   1  10   7       19.37       16.05      1.76 o 
   2  10   7        1.17        1.68      1.24 o 
   3  10   7        0.00       -1.04      1.24 o 
   4  10   7        0.00       -0.08      1.31 o 
   5  10   7        2.13        1.46      1.44 o 
   6  10   7        8.13        9.20      1.86 o 
   7  10   7        0.99        6.95      2.59 o 
 -13  11   7        4.68        1.15      2.07 o 
 -12  11   7        0.01        1.53      1.74 o 
 -11  11   7        0.17        0.57      1.46 o 
 -10  11   7        3.94        3.46      2.06 o 
  -9  11   7        2.78        1.42      1.85 o 
  -8  11   7        1.19       -2.73      2.73 o 
  -7  11   7       33.93       33.82      3.95 o 
  -6  11   7       43.60       41.93      4.66 o 
  -5  11   7       81.86       76.84      3.38 o 
  -4  11   7        0.01        0.10      1.23 o 
  -3  11   7        6.11        7.37      1.28 o 
  -2  11   7        1.74        0.14      1.04 o 
  -1  11   7       66.20       76.82      2.91 o 
   0  11   7       69.33       76.56      2.94 o 
   1  11   7        0.22       -0.09      1.19 o 
   2  11   7       31.73       28.21      2.18 o 
   3  11   7        1.35        1.31      1.41 o 
   4  11   7        3.60        3.02      1.56 o 
   5  11   7        2.53        1.46      1.51 o 
   6  11   7        1.52        3.03      1.92 o 
 -12  12   7        2.79       -0.76      2.23 o 
 -11  12   7        1.18       -1.74      2.20 o 
 -10  12   7       16.02       16.07      2.61 o 
  -9  12   7        0.46       -1.88      1.88 o 
  -8  12   7        0.76        0.94      3.55 o 
  -7  12   7        1.71        0.29      1.75 o 
  -6  12   7       13.34        9.28      2.04 o 
  -5  12   7        0.20       -0.73      1.55 o 
  -4  12   7        1.95       -0.25      1.54 o 
  -3  12   7        3.00        3.94      1.27 o 
  -2  12   7       38.89       38.97      2.15 o 
  -1  12   7       39.87       41.26      2.51 o 
   0  12   7        1.28        1.05      1.32 o 
   1  12   7        3.97        2.51      1.39 o 
   2  12   7        0.28        0.69      1.33 o 
   3  12   7        9.34        9.38      1.93 o 
   4  12   7        6.05        5.74      1.80 o 
   5  12   7        0.00        0.28      1.54 o 
 -11  13   7        4.52        2.66      2.69 o 
 -10  13   7        2.49       -2.44      2.44 o 
  -9  13   7        3.42       -0.75      2.64 o 
  -8  13   7        0.67        1.08      3.80 o 
  -7  13   7        2.14       -2.22      2.22 o 
  -6  13   7        4.31        0.35      1.83 o 
  -5  13   7        0.04       -1.52      1.77 o 
  -4  13   7        3.18        3.61      1.75 o 
  -3  13   7        0.05       -1.56      1.56 o 
  -2  13   7        8.59       10.34      1.55 o 
  -1  13   7       16.89       21.32      2.04 o 
   0  13   7        0.00        1.78      1.40 o 
   1  13   7        9.78       11.84      1.83 o 
   2  13   7        0.66        0.49      1.47 o 
   3  13   7        0.00       -0.29      1.55 o 
   4  13   7        0.06        2.09      2.15 o 
 -10  14   7        0.45        1.64      5.90 o 
  -9  14   7        5.51        5.98      2.56 o 
  -8  14   7        0.73       -1.99      1.99 o 
  -7  14   7        2.60       -1.84      1.93 o 
  -6  14   7       11.77        8.90      2.29 o 
  -5  14   7        0.01       -0.25      1.76 o 
  -4  14   7        6.97        6.22      2.03 o 
  -3  14   7        1.33       -1.42      1.62 o 
  -2  14   7        0.00       -1.79      1.79 o 
  -1  14   7        0.08        1.28      1.46 o 
   0  14   7        9.52       11.22      2.09 o 
   1  14   7       21.37       22.41      2.59 o 
   2  14   7        3.70        2.63      1.68 o 
   3  14   7        0.01        1.78      2.64 o 
  -8  15   7        1.11       -0.83      2.02 o 
  -7  15   7        0.67       -1.95      2.04 o 
  -6  15   7        0.75       -0.83      1.90 o 
  -5  15   7        0.48       -1.80      1.80 o 
  -4  15   7        2.69        2.49      1.91 o 
  -3  15   7        1.58       -1.67      1.67 o 
  -2  15   7        0.78       -2.03      2.03 o 
  -1  15   7        2.42        1.25      1.73 o 
   0  15   7        3.65        0.82      1.74 o 
   1  15   7        0.00        0.92      1.82 o 
  -5  16   7        0.68       -1.64      2.45 o 
  -4  16   7        0.00       -0.94      1.85 o 
  -3  16   7        0.24       -2.42      2.42 o 
  -2  16   7        0.44       -1.95      2.56 o 
 -16   0   8       22.58       30.06      4.94 o 
 -15   0   8       12.71       21.86      4.44 o 
 -14   0   8       39.54       48.23      5.46 o 
 -13   0   8        0.68       -0.64      2.34 o 
 -12   0   8        5.63        0.94      1.40 o 
 -11   0   8      453.53      436.59      8.50 o 
 -10   0   8       42.23       33.46      2.57 o 
  -9   0   8       60.74       58.24      2.76 o 
  -8   0   8       17.52       18.28      1.32 o 
  -7   0   8      356.87      349.58      5.36 o 
  -6   0   8      273.64      308.48      5.41 o 
  -5   0   8        0.12        0.62      0.55 o 
  -4   0   8       23.27       36.66      2.05 o 
  -3   0   8       63.96       49.34      2.29 o 
  -2   0   8        4.54        0.20      0.92 o 
  -1   0   8      613.86      656.85     10.68 o 
   0   0   8      589.85      621.32     10.36 o 
   1   0   8       90.90      103.49      3.97 o 
   2   0   8      306.03      274.88      7.63 o 
   3   0   8       12.61        8.37      2.15 o 
   4   0   8        8.13        6.81      3.88 o 
   5   0   8       36.58       29.90      3.27 o 
   6   0   8        0.35       -1.27      1.80 o 
   7   0   8        2.68        3.74      2.82 o 
   8   0   8        4.51        7.01      3.31 o 
   9   0   8        6.27        6.80      3.52 o 
 -16   1   8        5.23        9.80      2.19 o 
 -15   1   8        0.02        2.74      1.79 o 
 -14   1   8        5.66        6.33      1.87 o 
 -13   1   8        0.10        0.08      1.10 o 
 -12   1   8        0.10        0.72      1.08 o 
 -11   1   8      176.76      166.35      3.67 o 
 -10   1   8      102.73       97.37      2.77 o 
  -9   1   8        9.80       12.68      1.32 o 
  -8   1   8       54.17       45.94      1.63 o 
  -7   1   8        0.09       -0.45      0.45 o 
  -6   1   8        9.20        9.65      0.88 o 
  -5   1   8      258.98      270.80      3.26 o 
  -4   1   8      130.92      145.61      2.17 o 
  -3   1   8       28.05       29.02      2.45 o 
  -2   1   8        3.84        8.65      1.01 o 
  -1   1   8        9.88        6.95      0.81 o 
   0   1   8        0.86        1.56      0.63 o 
   1   1   8        3.19        1.45      0.87 o 
   2   1   8        2.90        1.36      1.15 o 
   3   1   8       85.89       91.04      3.26 o 
   4   1   8        4.15        3.37      1.30 o 
   5   1   8       82.40       96.13      5.15 o 
   6   1   8       20.49       17.43      2.32 o 
   7   1   8        2.70        1.92      1.62 o 
   8   1   8        4.43        4.22      2.09 o 
   9   1   8        5.23        0.34      2.04 o 
 -16   2   8       19.29       23.91      2.52 o 
 -15   2   8        0.00        4.82      1.69 o 
 -14   2   8        7.04        6.99      2.31 o 
 -13   2   8       12.95       12.47      1.54 o 
 -12   2   8       22.21       24.11      1.82 o 
 -11   2   8       39.35       43.61      2.22 o 
 -10   2   8      381.76      332.54      5.32 o 
  -9   2   8       70.53       71.79      2.06 o 
  -8   2   8       14.92       16.66      1.09 o 
  -7   2   8      215.06      209.46      2.87 o 
  -6   2   8       10.06        8.71      0.74 o 
  -5   2   8      133.67      119.11      2.10 o 
  -4   2   8       52.76       45.07      2.01 o 
  -3   2   8      105.51      113.57      2.04 o 
  -2   2   8        0.89        0.78      0.63 o 
  -1   2   8        1.99        1.42      0.81 o 
   0   2   8       10.00       16.30      1.36 o 
   1   2   8      187.15      180.99      3.67 o 
   2   2   8        1.40        3.96      1.09 o 
   3   2   8       16.51       15.71      1.51 o 
   4   2   8        4.26        6.20      1.30 o 
   5   2   8        0.44        1.05      1.38 o 
   6   2   8       25.50       28.38      2.78 o 
   7   2   8        0.38        1.27      1.54 o 
   8   2   8        0.38        1.21      1.78 o 
 -16   3   8        0.07        4.54      1.82 o 
 -15   3   8        0.65        3.69      2.00 o 
 -14   3   8       63.95       72.41      3.86 o 
 -13   3   8        3.03        3.60      1.25 o 
 -12   3   8        2.43        1.27      1.01 o 
 -11   3   8        0.07       -0.29      0.90 o 
 -10   3   8       97.14      100.28      2.59 o 
  -9   3   8       54.36       58.82      1.84 o 
  -8   3   8        0.74        0.09      0.69 o 
  -7   3   8      109.99      108.25      2.17 o 
  -6   3   8       18.58       18.44      0.96 o 
  -5   3   8       44.27       46.98      1.45 o 
  -4   3   8        3.73        3.52      0.63 o 
  -3   3   8      224.63      205.20      3.02 o 
  -2   3   8       37.08       36.69      2.66 o 
  -1   3   8       95.30       91.22      7.76 o 
   0   3   8        8.65        8.76      1.17 o 
   1   3   8        8.64        7.18      1.18 o 
   2   3   8       68.54       67.53      2.46 o 
   3   3   8        2.28        2.07      1.04 o 
   4   3   8       24.05       20.93      2.03 o 
   5   3   8        0.85        0.17      1.24 o 
   6   3   8        2.21        1.63      1.62 o 
   7   3   8        0.43        2.63      1.74 o 
   8   3   8       10.32       10.81      2.26 o 
 -16   4   8        1.99       13.36      2.38 o 
 -15   4   8        0.11        5.62      2.42 o 
 -14   4   8       10.78       18.31      2.18 o 
 -13   4   8        1.45        5.37      1.51 o 
 -12   4   8        1.54        1.69      1.09 o 
 -11   4   8        3.19        3.38      1.03 o 
 -10   4   8       78.65       76.23      2.14 o 
  -9   4   8      208.58      202.25      3.28 o 
  -8   4   8      175.07      164.07      2.84 o 
  -7   4   8        5.19        4.36      0.83 o 
  -6   4   8       49.62       42.76      1.33 o 
  -5   4   8      330.34      312.56      3.67 o 
  -4   4   8       13.84       16.49      1.05 o 
  -3   4   8       90.63       81.86      1.98 o 
  -2   4   8       54.38       61.60      3.81 o 
  -1   4   8        2.04        0.76      0.85 o 
   0   4   8      324.11      322.30      5.89 o 
   1   4   8      116.39      113.62      3.02 o 
   2   4   8       29.21       31.51      1.90 o 
   3   4   8       27.23       23.68      2.00 o 
   4   4   8       53.54       55.26      3.76 o 
   5   4   8       14.11       14.94      1.89 o 
   6   4   8        2.56        1.81      1.40 o 
   7   4   8        4.20        2.56      1.70 o 
   8   4   8        0.14        1.45      2.16 o 
 -16   5   8        1.97        5.89      2.49 o 
 -15   5   8       18.23       15.73      3.41 o 
 -14   5   8        6.43       10.18      1.81 o 
 -13   5   8       18.17       20.54      2.01 o 
 -12   5   8       39.26       38.31      2.39 o 
 -11   5   8        3.30        1.91      0.96 o 
 -10   5   8       69.91       77.61      2.06 o 
  -9   5   8      197.53      173.44      2.90 o 
  -8   5   8       66.29       69.59      1.87 o 
  -7   5   8       19.51       16.63      1.16 o 
  -6   5   8       27.54       25.46      1.29 o 
  -5   5   8      203.19      201.45      2.83 o 
  -4   5   8      319.54      330.19      6.76 o 
  -3   5   8       70.17       81.76      2.14 o 
  -2   5   8       70.12       82.39      2.13 o 
  -1   5   8        9.98       10.04      1.21 o 
   0   5   8      637.77      653.53      8.63 o 
   1   5   8        1.82        1.77      1.06 o 
   2   5   8        6.69        4.44      1.35 o 
   3   5   8        0.02       -0.81      1.09 o 
   4   5   8       10.70        9.96      1.65 o 
   5   5   8        0.00       -1.17      1.17 o 
   6   5   8        4.00        4.17      1.60 o 
   7   5   8        3.31        4.84      1.79 o 
   8   5   8        1.33        4.74      2.06 o 
 -15   6   8        0.04        3.92      1.69 o 
 -14   6   8       17.79       22.06      2.34 o 
 -13   6   8        2.73        4.12      1.51 o 
 -12   6   8        9.60        9.82      1.74 o 
 -11   6   8        1.94        0.59      1.12 o 
 -10   6   8       15.42       15.71      1.36 o 
  -9   6   8       22.52       17.68      1.30 o 
  -8   6   8       27.01       27.07      1.43 o 
  -7   6   8        3.67        3.77      0.81 o 
  -6   6   8        2.61        3.51      0.83 o 
  -5   6   8       13.69       17.23      1.18 o 
  -4   6   8      484.44      470.30      5.42 o 
  -3   6   8      104.16      113.69      2.60 o 
  -2   6   8       24.46       27.14      1.51 o 
  -1   6   8       51.06       42.19      2.35 o 
   0   6   8        0.00       -0.96      0.96 o 
   1   6   8       62.10       62.05      2.82 o 
   2   6   8       56.23       68.26      2.93 o 
   3   6   8        0.22        1.45      1.23 o 
   4   6   8        0.03        1.01      1.37 o 
   5   6   8        8.70        7.26      2.37 o 
   6   6   8        0.07       -0.94      1.31 o 
   7   6   8        0.83        0.72      1.54 o 
   8   6   8        1.06        0.79      1.89 o 
 -15   7   8       21.02       24.32      2.47 o 
 -14   7   8        0.19        4.24      1.79 o 
 -13   7   8        7.79       11.45      2.02 o 
 -12   7   8       12.56       15.47      2.06 o 
 -11   7   8        2.69        2.85      1.26 o 
 -10   7   8        9.72       13.43      1.53 o 
  -9   7   8       90.64       92.68      3.07 o 
  -8   7   8       95.10       94.84      2.28 o 
  -7   7   8      127.27      111.34      2.36 o 
  -6   7   8       15.23       16.50      1.44 o 
  -5   7   8      141.33      143.89      3.04 o 
  -4   7   8      123.85      134.57      2.60 o 
  -3   7   8       11.67       14.05      1.27 o 
  -2   7   8       42.64       44.08      1.86 o 
  -1   7   8       34.19       41.37      1.86 o 
   0   7   8        0.36       -0.96      1.12 o 
   1   7   8      193.37      202.21      6.29 o 
   2   7   8       10.14       11.41      1.69 o 
   3   7   8        5.50        6.99      1.54 o 
   4   7   8        5.87        6.54      1.58 o 
   5   7   8       12.23        8.99      1.99 o 
   6   7   8        0.55        0.40      1.45 o 
   7   7   8        0.83       -1.21      1.46 o 
 -15   8   8        2.26        2.61      2.49 o 
 -14   8   8        0.41        2.71      1.89 o 
 -13   8   8        0.93        2.13      2.29 o 
 -12   8   8        3.22        5.92      1.52 o 
 -11   8   8       15.76       16.89      1.74 o 
 -10   8   8        0.03        0.01      1.15 o 
  -9   8   8        2.25        2.89      1.19 o 
  -8   8   8      113.04       98.31      2.58 o 
  -7   8   8        8.18        7.97      1.32 o 
  -6   8   8       40.42       43.55      2.07 o 
  -5   8   8       23.03       19.23      1.52 o 
  -4   8   8        5.08        3.58      0.97 o 
  -3   8   8       11.86       11.73      1.41 o 
  -2   8   8        6.48        9.14      1.19 o 
  -1   8   8      178.56      192.21      4.91 o 
   0   8   8        0.00       -0.62      1.40 o 
   1   8   8       65.98       73.40      3.07 o 
   2   8   8        7.91       11.72      1.73 o 
   3   8   8        1.79        1.77      1.48 o 
   4   8   8       10.11       10.72      1.83 o 
   5   8   8        0.00        0.18      1.36 o 
   6   8   8        1.60       -0.87      1.40 o 
   7   8   8        0.27       -1.80      1.83 o 
 -14   9   8        0.51        4.24      2.27 o 
 -13   9   8        6.73       11.27      2.13 o 
 -12   9   8        1.29        1.17      1.45 o 
 -11   9   8        3.49        3.63      1.44 o 
 -10   9   8        0.28        0.26      1.23 o 
  -9   9   8       10.31        9.78      1.99 o 
  -8   9   8        1.35       -0.59      1.49 o 
  -7   9   8       42.01       38.27      2.28 o 
  -6   9   8        9.55        8.50      1.70 o 
  -5   9   8       12.26        9.36      1.37 o 
  -4   9   8        0.85        1.03      0.94 o 
  -3   9   8       26.11       28.00      1.68 o 
  -2   9   8      101.89      101.46      3.02 o 
  -1   9   8        1.73        3.27      1.40 o 
   0   9   8       34.05       33.06      3.09 o 
   1   9   8        0.01        0.98      1.69 o 
   2   9   8        6.84        5.73      1.80 o 
   3   9   8       14.22       11.55      2.15 o 
   4   9   8        0.18        1.68      1.83 o 
   5   9   8        1.87        1.15      1.81 o 
   6   9   8        3.26        1.18      1.95 o 
 -13  10   8       12.89       14.04      4.75 o 
 -12  10   8        2.46        0.94      1.77 o 
 -11  10   8        2.65        0.01      1.60 o 
 -10  10   8        3.45        0.90      1.88 o 
  -9  10   8        0.11       -1.53      1.80 o 
  -8  10   8        0.02       -1.36      1.65 o 
  -7  10   8        1.52        0.15      1.59 o 
  -6  10   8        0.69        0.41      1.26 o 
  -5  10   8        0.31       -1.30      1.30 o 
  -4  10   8       68.61       68.02      3.59 o 
  -3  10   8       88.80       89.95      4.78 o 
  -2  10   8        0.00       -1.04      1.09 o 
  -1  10   8        4.55        2.28      1.26 o 
   0  10   8        0.21        0.95      1.19 o 
   1  10   8        0.73        1.11      1.36 o 
   2  10   8       22.02       17.41      2.08 o 
   3  10   8        1.44        1.09      1.40 o 
   4  10   8        0.20       -0.94      1.39 o 
   5  10   8        0.23        1.90      1.63 o 
   6  10   8        0.82        4.15      1.76 o 
 -13  11   8        0.00       -2.11      2.11 o 
 -12  11   8        5.14        1.27      2.91 o 
 -11  11   8        0.37        0.21      2.14 o 
 -10  11   8        3.23        1.70      2.26 o 
  -9  11   8        3.09        0.26      2.65 o 
  -8  11   8        0.79        0.88      1.83 o 
  -7  11   8       20.76       19.75      2.34 o 
  -6  11   8        0.95       -1.52      1.52 o 
  -5  11   8        0.00       -0.34      1.30 o 
  -4  11   8        7.21        6.58      1.47 o 
  -3  11   8        0.72        1.25      1.23 o 
  -2  11   8        0.31       -0.31      1.20 o 
  -1  11   8        0.17       -0.71      1.21 o 
   0  11   8        0.00       -1.24      1.24 o 
   1  11   8        8.91       11.85      1.88 o 
   2  11   8        0.08       -1.08      1.31 o 
   3  11   8        0.09       -0.29      1.46 o 
   4  11   8        0.42       -0.59      1.49 o 
   5  11   8        0.86        0.44      1.58 o 
 -12  12   8        4.99        3.27      2.39 o 
 -11  12   8        3.27        2.86      2.31 o 
 -10  12   8       17.45       22.19      4.99 o 
  -9  12   8       10.81       10.98      3.51 o 
  -8  12   8        0.61       -1.75      1.75 o 
  -7  12   8        0.61        0.65      4.15 o 
  -6  12   8       11.57        9.53      2.08 o 
  -5  12   8        2.60       -0.65      1.63 o 
  -4  12   8        0.34       -1.40      1.40 o 
  -3  12   8        5.82        7.11      1.78 o 
  -2  12   8       25.28       33.52      2.31 o 
  -1  12   8       50.13       47.88      3.12 o 
   0  12   8        5.32        7.82      1.64 o 
   1  12   8        0.17        2.98      1.51 o 
   2  12   8        0.32        1.32      1.54 o 
   3  12   8        0.03        0.34      1.58 o 
   4  12   8        2.14        4.05      1.96 o 
 -11  13   8        2.34       -2.84      2.84 o 
 -10  13   8        0.37       -3.09      3.09 o 
  -9  13   8        6.94        7.11      2.28 o 
  -8  13   8        1.74        2.17      5.26 o 
  -7  13   8        1.60       -1.72      1.99 o 
  -6  13   8        2.21       -0.60      2.35 o 
  -5  13   8        0.39       -1.67      1.67 o 
  -4  13   8        0.36       -0.68      1.84 o 
  -3  13   8        8.64        9.82      1.98 o 
  -2  13   8        9.82        6.77      1.61 o 
  -1  13   8        2.00        0.28      1.37 o 
   0  13   8        1.01        1.95      1.49 o 
   1  13   8        0.27        0.38      1.60 o 
   2  13   8        0.49        2.22      1.68 o 
   3  13   8        3.16        2.21      1.96 o 
  -9  14   8        0.65       -2.22      3.14 o 
  -8  14   8        1.49        1.50      2.10 o 
  -7  14   8        0.01       -1.80      1.88 o 
  -6  14   8        0.37       -1.87      1.87 o 
  -5  14   8        0.12       -0.58      2.00 o 
  -4  14   8        0.63       -0.48      1.95 o 
  -3  14   8        5.07        1.57      2.01 o 
  -2  14   8        0.13       -0.28      1.95 o 
  -1  14   8        9.88        9.82      2.15 o 
   0  14   8       11.95       10.53      1.89 o 
   1  14   8        0.74        3.86      3.63 o 
  -7  15   8        0.08       -2.12      2.12 o 
  -6  15   8        0.07       -1.95      1.95 o 
  -5  15   8        0.01       -0.44      2.16 o 
  -4  15   8        0.09        0.12      2.12 o 
  -3  15   8        0.08       -1.95      1.95 o 
  -2  15   8        0.28       -2.01      2.01 o 
  -1  15   8        1.49        1.13      3.70 o 
 -16   1   9        2.14        9.04      2.24 o 
 -15   1   9       13.60       19.77      2.62 o 
 -14   1   9        0.57        1.10      1.39 o 
 -13   1   9        0.00        1.66      1.21 o 
 -12   1   9       10.75        9.71      1.46 o 
 -11   1   9      361.79      325.63      5.44 o 
 -10   1   9       13.77       12.88      1.45 o 
  -9   1   9       17.77       19.10      1.56 o 
  -8   1   9       48.91       44.31      1.70 o 
  -7   1   9       21.11       24.08      1.20 o 
  -6   1   9      195.65      202.84      2.74 o 
  -5   1   9      458.03      493.54      6.15 o 
  -4   1   9      261.43      258.32      3.90 o 
  -3   1   9       91.40       90.89      2.28 o 
  -2   1   9      426.27      423.71      5.52 o 
  -1   1   9       13.14       16.88      1.40 o 
   0   1   9        1.26       -0.81      0.81 o 
   1   1   9       16.15       14.02      1.71 o 
   2   1   9      221.02      207.39      4.85 o 
   3   1   9        7.86        6.47      1.42 o 
   4   1   9       13.42       15.13      1.87 o 
   5   1   9       15.95       18.09      2.08 o 
   6   1   9        6.59        3.47      1.77 o 
   7   1   9        2.83        3.56      2.16 o 
 -16   2   9        3.71        9.04      2.42 o 
 -15   2   9        2.28        6.02      1.79 o 
 -14   2   9        3.15        4.98      1.43 o 
 -13   2   9        0.01        1.03      1.07 o 
 -12   2   9       56.88       48.47      2.25 o 
 -11   2   9        4.71        6.75      1.22 o 
 -10   2   9      495.69      440.91      6.00 o 
  -9   2   9        9.03       13.16      1.11 o 
  -8   2   9        3.05        1.73      0.80 o 
  -7   2   9        0.13       -0.61      0.61 o 
  -6   2   9        0.01        0.34      0.65 o 
  -5   2   9      600.31      609.86      6.24 o 
  -4   2   9      125.04      131.25      2.87 o 
  -3   2   9      221.35      221.28      4.00 o 
  -2   2   9       15.26       23.43      1.58 o 
  -1   2   9      146.86      145.88      3.30 o 
   0   2   9        9.27        2.58      1.31 o 
   1   2   9      189.60      192.37      4.06 o 
   2   2   9       64.85       63.06      2.56 o 
   3   2   9        1.91        0.48      1.17 o 
   4   2   9        0.20       -0.08      1.30 o 
   5   2   9        0.44        1.29      1.54 o 
   6   2   9        1.72        2.01      1.79 o 
   7   2   9        4.20        5.06      1.98 o 
 -16   3   9        5.77       12.76      2.14 o 
 -15   3   9        1.19        1.61      1.63 o 
 -14   3   9       50.98       55.02      2.82 o 
 -13   3   9        0.28        0.62      1.07 o 
 -12   3   9       35.85       34.72      1.99 o 
 -11   3   9       13.62       11.32      1.34 o 
 -10   3   9      111.11      104.60      2.72 o 
  -9   3   9       28.90       31.57      1.52 o 
  -8   3   9        0.01       -0.73      0.73 o 
  -7   3   9      121.04      112.30      2.31 o 
  -6   3   9      340.10      324.18      4.13 o 
  -5   3   9      115.16      129.01      2.44 o 
  -4   3   9       33.33       37.50      1.83 o 
  -3   3   9      121.40      125.53      3.58 o 
  -2   3   9       10.68       11.03      1.28 o 
  -1   3   9       66.71       59.54      2.32 o 
   0   3   9       11.85       11.43      1.39 o 
   1   3   9      420.61      425.62      6.58 o 
   2   3   9        0.25        1.20      1.02 o 
   3   3   9       26.63       30.97      2.04 o 
   4   3   9       36.79       36.16      3.41 o 
   5   3   9        8.78       12.66      2.11 o 
   6   3   9        0.42       -0.46      1.53 o 
   7   3   9        0.14       -1.52      1.52 o 
 -16   4   9       20.16       31.56      3.68 o 
 -15   4   9        5.82       11.67      2.04 o 
 -14   4   9        7.75       13.47      2.02 o 
 -13   4   9        9.79        7.94      1.51 o 
 -12   4   9       18.37       22.16      1.71 o 
 -11   4   9       14.69       12.18      1.39 o 
 -10   4   9       42.22       42.18      1.79 o 
  -9   4   9        3.27        3.64      0.95 o 
  -8   4   9        0.14        0.17      0.78 o 
  -7   4   9        2.23        2.06      0.92 o 
  -6   4   9      402.33      415.72      4.50 o 
  -5   4   9      237.89      230.62      3.62 o 
  -4   4   9      158.29      158.45      3.27 o 
  -3   4   9       33.27       31.34      1.81 o 
  -2   4   9       80.58       82.86      2.94 o 
  -1   4   9      108.14      115.48      3.05 o 
   0   4   9      113.88      122.16      3.22 o 
   1   4   9       16.50       18.95      1.67 o 
   2   4   9        8.30        9.11      1.57 o 
   3   4   9        9.27        6.52      1.55 o 
   4   4   9       25.07       23.91      2.20 o 
   5   4   9        0.25        0.58      2.26 o 
   6   4   9        0.02       -1.54      1.54 o 
   7   4   9        2.92        1.08      1.90 o 
 -16   5   9        0.23        7.28      3.51 o 
 -15   5   9        0.50        3.25      1.81 o 
 -14   5   9        1.23        3.92      1.76 o 
 -13   5   9        4.62        7.57      1.79 o 
 -12   5   9        0.32        0.65      1.07 o 
 -11   5   9        3.65        3.92      1.14 o 
 -10   5   9        0.01       -0.26      0.87 o 
  -9   5   9      273.24      256.08      4.18 o 
  -8   5   9      111.22      105.37      2.39 o 
  -7   5   9        1.74       -0.07      0.80 o 
  -6   5   9       21.22       21.94      1.62 o 
  -5   5   9        2.26        0.95      0.86 o 
  -4   5   9      204.43      208.17      3.48 o 
  -3   5   9      121.44      123.49      3.08 o 
  -2   5   9       65.10       61.03      2.69 o 
  -1   5   9       31.14       34.91      1.98 o 
   0   5   9       23.41       22.24      1.74 o 
   1   5   9        0.73        0.33      1.14 o 
   2   5   9        3.67        1.38      1.23 o 
   3   5   9        1.90        1.10      1.27 o 
   4   5   9        0.00       -0.47      1.27 o 
   5   5   9        8.75        8.49      1.77 o 
   6   5   9        4.46        3.34      1.79 o 
   7   5   9        8.77       11.71      2.75 o 
 -15   6   9        4.11        9.57      3.76 o 
 -14   6   9        4.48        7.18      1.92 o 
 -13   6   9       20.14       20.71      2.09 o 
 -12   6   9        1.63        0.43      1.32 o 
 -11   6   9        0.02        0.72      0.92 o 
 -10   6   9       19.90       16.16      1.56 o 
  -9   6   9      112.33      108.20      2.55 o 
  -8   6   9       16.02       14.61      1.30 o 
  -7   6   9        0.01       -0.64      0.94 o 
  -6   6   9        0.98       -0.96      0.99 o 
  -5   6   9       37.76       45.88      1.87 o 
  -4   6   9        0.16       -0.83      0.83 o 
  -3   6   9       56.96       55.47      2.32 o 
  -2   6   9        0.05        0.05      0.99 o 
  -1   6   9       28.74       24.11      1.75 o 
   0   6   9       75.84       84.23      3.18 o 
   1   6   9        6.44        6.30      1.46 o 
   2   6   9       16.55       12.73      1.76 o 
   3   6   9        8.03        7.96      1.60 o 
   4   6   9        0.03        0.24      1.34 o 
   5   6   9        2.00        1.34      1.46 o 
   6   6   9        0.18        2.81      1.85 o 
 -15   7   9        0.22        3.64      3.11 o 
 -14   7   9        0.09        2.51      1.91 o 
 -13   7   9       12.31       16.43      2.77 o 
 -12   7   9        4.58        4.12      2.03 o 
 -11   7   9       10.51       12.87      1.51 o 
 -10   7   9        3.36        2.43      0.96 o 
  -9   7   9        1.19       -0.96      0.96 o 
  -8   7   9        0.71        0.20      1.10 o 
  -7   7   9       15.72       18.08      1.54 o 
  -6   7   9        1.49        3.47      2.15 o 
  -5   7   9        3.74        3.60      1.32 o 
  -4   7   9       84.42       77.32      2.33 o 
  -3   7   9       20.07       26.37      1.78 o 
  -2   7   9       18.38       22.76      1.73 o 
  -1   7   9        4.48        1.00      1.22 o 
   0   7   9       26.67       26.67      2.77 o 
   1   7   9       10.62        8.75      1.65 o 
   2   7   9        0.30       -0.59      1.21 o 
   3   7   9        0.35        1.01      1.30 o 
   4   7   9        0.01       -0.35      1.31 o 
   5   7   9        0.61        0.50      1.91 o 
   6   7   9        6.64        2.66      1.77 o 
 -14   8   9       16.67       26.77      2.48 o 
 -13   8   9       29.94       43.83      4.49 o 
 -12   8   9        0.41        0.85      1.54 o 
 -11   8   9        0.69        0.85      1.28 o 
 -10   8   9        1.90       -0.54      1.65 o 
  -9   8   9       19.02       21.62      1.78 o 
  -8   8   9        2.94        0.56      1.08 o 
  -7   8   9       24.53       23.97      1.77 o 
  -6   8   9      121.00      135.02      3.40 o 
  -5   8   9       66.79       62.60      3.98 o 
  -4   8   9       32.48       37.80      2.17 o 
  -3   8   9        0.23        1.42      1.00 o 
  -2   8   9        1.01        1.15      1.56 o 
  -1   8   9       12.55       13.80      1.78 o 
   0   8   9        0.28        0.86      1.24 o 
   1   8   9       16.50       15.60      1.90 o 
   2   8   9       32.10       32.67      2.92 o 
   3   8   9        0.60       -0.19      1.34 o 
   4   8   9        0.99        0.89      1.50 o 
   5   8   9        0.06       -0.71      1.51 o 
   6   8   9        0.69        0.12      1.60 o 
 -14   9   9        3.88        6.08      2.43 o 
 -13   9   9        0.02        5.13      2.69 o 
 -12   9   9       10.05        9.90      2.35 o 
 -11   9   9        0.63        1.26      1.90 o 
 -10   9   9        0.42       -0.81      1.72 o 
  -9   9   9       13.82        5.33      2.24 o 
  -8   9   9       20.22       18.17      1.69 o 
  -7   9   9        0.51        0.57      1.15 o 
  -6   9   9        0.08       -1.47      1.47 o 
  -5   9   9        2.61        5.33      1.35 o 
  -4   9   9       67.62       80.61      2.87 o 
  -3   9   9        1.47        0.36      1.25 o 
  -2   9   9        9.27        8.86      1.96 o 
  -1   9   9       11.89       11.12      2.09 o 
   0   9   9       30.01       28.70      3.22 o 
   1   9   9        0.17        1.32      1.33 o 
   2   9   9        0.01        0.00      1.32 o 
   3   9   9        0.78        0.82      1.68 o 
   4   9   9        0.03       -1.65      1.65 o 
   5   9   9        0.01       -0.02      1.93 o 
 -13  10   9        1.88        0.32      2.95 o 
 -12  10   9        2.10       -1.77      2.11 o 
 -11  10   9        9.00        5.86      2.24 o 
 -10  10   9       12.85        6.00      2.11 o 
  -9  10   9        0.20       -0.51      1.66 o 
  -8  10   9        4.05        0.77      1.68 o 
  -7  10   9        3.07        0.61      1.39 o 
  -6  10   9        5.64        3.60      1.67 o 
  -5  10   9       13.97       12.93      1.66 o 
  -4  10   9       35.79       42.86      2.76 o 
  -3  10   9       58.99       60.15      2.66 o 
  -2  10   9        0.30       -0.77      1.28 o 
  -1  10   9        4.50        3.58      1.50 o 
   0  10   9       11.66       13.82      1.97 o 
   1  10   9        1.03        2.86      1.90 o 
   2  10   9        7.54        6.82      1.76 o 
   3  10   9        1.37        1.97      1.55 o 
   4  10   9        0.46        1.81      1.64 o 
 -12  11   9        5.17        1.67      3.01 o 
 -11  11   9        0.83       -2.04      2.07 o 
 -10  11   9        1.96       -2.29      3.18 o 
  -9  11   9        0.03       -0.01      2.40 o 
  -8  11   9        0.41       -1.05      1.75 o 
  -7  11   9        1.41       -0.14      1.78 o 
  -6  11   9        2.21        1.55      1.72 o 
  -5  11   9        1.63       -1.41      1.41 o 
  -4  11   9       10.41        9.01      1.81 o 
  -3  11   9        0.07        0.54      1.27 o 
  -2  11   9       21.92       24.85      2.33 o 
  -1  11   9        0.21        0.18      1.43 o 
   0  11   9        2.30        3.97      1.59 o 
   1  11   9        1.41        1.40      1.52 o 
   2  11   9        2.43        1.40      1.55 o 
   3  11   9        0.69        0.93      1.60 o 
   4  11   9        0.90        4.54      3.19 o 
 -11  12   9        1.84       -0.54      2.29 o 
 -10  12   9        9.65        9.45      3.44 o 
  -9  12   9        0.08       -1.88      1.88 o 
  -8  12   9        2.47        1.34      4.59 o 
  -7  12   9        0.35       -0.32      2.82 o 
  -6  12   9        6.35        6.14      2.24 o 
  -5  12   9        0.19       -0.87      1.90 o 
  -4  12   9        0.45       -0.20      1.54 o 
  -3  12   9        3.51        0.24      1.61 o 
  -2  12   9       17.20       17.86      2.18 o 
  -1  12   9        5.42        7.47      1.78 o 
   0  12   9        4.10        7.21      2.83 o 
   1  12   9        0.03       -1.30      1.49 o 
   2  12   9        0.64        0.89      1.63 o 
 -10  13   9       11.11        6.19      5.79 o 
  -9  13   9        4.73        6.93      7.17 o 
  -8  13   9        0.06        0.05      2.09 o 
  -7  13   9        0.43       -1.85      1.85 o 
  -6  13   9        7.55        8.76      2.51 o 
  -5  13   9        7.71       11.67      2.51 o 
  -4  13   9        0.76        1.24      1.97 o 
  -3  13   9        3.70        5.57      1.85 o 
  -2  13   9        0.24        0.50      1.93 o 
  -1  13   9        1.55        3.92      1.75 o 
   0  13   9        0.53       -0.10      2.64 o 
   1  13   9        3.03        4.86      2.11 o 
  -8  14   9        0.19        2.32      2.71 o 
  -7  14   9        0.38       -2.13      2.13 o 
  -6  14   9        0.83       -1.89      2.07 o 
  -5  14   9        0.65       -1.44      2.00 o 
  -4  14   9        0.59       -1.93      1.93 o 
  -3  14   9        0.20       -1.85      1.85 o 
  -2  14   9        1.01        0.01      2.02 o 
  -1  14   9        6.19        6.19      2.16 o 
 -16   0  10        6.15       21.35      4.58 o 
 -15   0  10       13.22       14.29      2.81 o 
 -14   0  10        0.44        3.78      3.03 o 
 -13   0  10       11.05       11.30      3.00 o 
 -12   0  10       20.16       16.30      2.74 o 
 -11   0  10      394.39      362.68      9.14 o 
 -10   0  10       59.65       56.37      3.07 o 
  -9   0  10        1.89        1.55      1.39 o 
  -8   0  10       16.10       25.74      2.89 o 
  -7   0  10      615.75      615.03      9.83 o 
  -6   0  10      321.98      328.16      6.39 o 
  -5   0  10      108.38      114.92      3.70 o 
  -4   0  10       71.19       72.79      2.91 o 
  -3   0  10       92.13       94.94      3.47 o 
  -2   0  10      599.62      543.69     12.01 o 
  -1   0  10      136.33      125.13      5.21 o 
   0   0  10      146.29      142.59      5.67 o 
   1   0  10       44.88       61.18      6.41 o 
   2   0  10       37.52       46.61      4.00 o 
   3   0  10        2.78        4.80      2.11 o 
   4   0  10        5.82       15.04      3.35 o 
   5   0  10        3.84        1.66      2.19 o 
   6   0  10        7.15        6.19      3.32 o 
 -16   1  10        0.02        6.32      2.14 o 
 -15   1  10       13.68       16.56      2.45 o 
 -14   1  10        0.16        3.70      1.39 o 
 -13   1  10       31.00       26.40      2.07 o 
 -12   1  10       26.77       30.17      2.12 o 
 -11   1  10        3.30        3.93      1.33 o 
 -10   1  10       16.61       18.06      1.67 o 
  -9   1  10       57.65       60.37      2.38 o 
  -8   1  10      159.27      155.40      3.03 o 
  -7   1  10      161.44      162.27      3.02 o 
  -6   1  10      602.02      586.16      6.69 o 
  -5   1  10       25.10       23.34      1.73 o 
  -4   1  10        6.61        8.70      1.18 o 
  -3   1  10       11.85       10.58      1.32 o 
  -2   1  10      129.40      134.34      3.26 o 
  -1   1  10      120.92      111.26      3.50 o 
   0   1  10       57.54       48.70      2.70 o 
   1   1  10        0.03        0.18      1.21 o 
   2   1  10       13.62       16.74      1.90 o 
   3   1  10        1.50       -1.17      1.17 o 
   4   1  10        6.33        3.91      1.56 o 
   5   1  10       18.45       21.10      2.71 o 
   6   1  10        0.16       -1.74      1.74 o 
 -16   2  10        7.82       15.32      2.78 o 
 -15   2  10        7.64        9.10      1.74 o 
 -14   2  10        0.08        1.45      1.25 o 
 -13   2  10        3.06        3.14      1.20 o 
 -12   2  10       33.01       31.26      1.94 o 
 -11   2  10       34.86       35.24      1.96 o 
 -10   2  10       70.45       64.75      2.31 o 
  -9   2  10      110.43       97.08      2.60 o 
  -8   2  10        4.06        3.23      0.90 o 
  -7   2  10       16.47       16.39      1.27 o 
  -6   2  10      121.82      130.31      2.77 o 
  -5   2  10        2.49        4.42      1.10 o 
  -4   2  10       89.37       93.13      2.62 o 
  -3   2  10       96.60       90.50      2.75 o 
  -2   2  10      121.75      133.69      3.29 o 
  -1   2  10       33.31       31.91      1.96 o 
   0   2  10        5.37        5.25      1.41 o 
   1   2  10       25.85       28.95      2.27 o 
   2   2  10        8.49        9.41      1.67 o 
   3   2  10        5.45        6.23      1.60 o 
   4   2  10       10.52       14.02      2.27 o 
   5   2  10        0.02        0.53      1.67 o 
   6   2  10        0.51        0.52      1.81 o 
 -16   3  10        2.55        7.18      2.03 o 
 -15   3  10        1.66        5.70      1.90 o 
 -14   3  10       11.74       15.77      2.14 o 
 -13   3  10        0.39        3.02      1.20 o 
 -12   3  10       27.26       25.41      1.84 o 
 -11   3  10        0.53        1.20      1.06 o 
 -10   3  10       76.19       66.66      2.33 o 
  -9   3  10        0.26        0.71      0.86 o 
  -8   3  10       22.46       26.58      1.55 o 
  -7   3  10       27.74       26.35      1.55 o 
  -6   3  10      321.41      304.20      4.84 o 
  -5   3  10      180.86      184.25      3.66 o 
  -4   3  10       33.31       35.51      1.97 o 
  -3   3  10      175.69      194.57      3.96 o 
  -2   3  10       71.17       74.57      2.63 o 
  -1   3  10      174.48      166.30      5.73 o 
   0   3  10       31.69       29.92      1.97 o 
   1   3  10       15.89       12.61      1.50 o 
   2   3  10       13.08       19.39      1.99 o 
   3   3  10        1.09        0.40      1.44 o 
   4   3  10        2.40        0.31      1.58 o 
   5   3  10        0.61       -0.16      1.65 o 
   6   3  10        2.60        1.31      2.69 o 
 -16   4  10        1.07        7.53      2.44 o 
 -15   4  10        9.91       13.08      2.17 o 
 -14   4  10       46.86       42.08      4.46 o 
 -13   4  10       31.47       33.84      2.12 o 
 -12   4  10       74.53       66.94      2.57 o 
 -11   4  10       14.77       15.03      1.54 o 
 -10   4  10        0.25        0.12      1.00 o 
  -9   4  10       20.16       22.86      1.45 o 
  -8   4  10       30.70       29.97      1.65 o 
  -7   4  10       70.82       71.75      2.50 o 
  -6   4  10      105.32      104.33      2.79 o 
  -5   4  10      366.54      358.41      5.45 o 
  -4   4  10        9.00       10.89      1.99 o 
  -3   4  10       58.38       68.55      2.51 o 
  -2   4  10        3.20        2.52      1.08 o 
  -1   4  10      117.15      111.92      5.71 o 
   0   4  10        1.00        0.06      1.06 o 
   1   4  10        0.32       -0.75      1.04 o 
   2   4  10        7.38        5.09      1.46 o 
   3   4  10        3.51        4.53      2.16 o 
   4   4  10        0.48        1.36      1.61 o 
   5   4  10        5.07        7.63      2.04 o 
   6   4  10        0.43       -0.21      1.80 o 
 -16   5  10        6.63       13.85      4.76 o 
 -15   5  10       14.97       22.45      2.51 o 
 -14   5  10        0.05        1.83      2.15 o 
 -13   5  10       68.73       71.17      3.05 o 
 -12   5  10        1.10        4.04      1.20 o 
 -11   5  10        0.44        2.56      1.13 o 
 -10   5  10      126.58      136.88      2.93 o 
  -9   5  10        1.55        3.54      1.19 o 
  -8   5  10        1.45       -1.03      1.03 o 
  -7   5  10       26.01       26.83      1.83 o 
  -6   5  10      113.35      113.50      3.49 o 
  -5   5  10      210.64      203.59      3.92 o 
  -4   5  10        0.17        0.37      1.07 o 
  -3   5  10       54.48       58.13      2.45 o 
  -2   5  10       14.42       10.28      1.42 o 
  -1   5  10        2.38        1.21      1.11 o 
   0   5  10      200.62      188.93      4.19 o 
   1   5  10        1.80        1.32      1.25 o 
   2   5  10        8.89        9.35      1.66 o 
   3   5  10       13.21       14.41      2.25 o 
   4   5  10        4.27        3.17      1.74 o 
   5   5  10        6.86        7.21      2.09 o 
   6   5  10        1.19       -1.10      1.77 o 
 -15   6  10        0.27        8.22      2.80 o 
 -14   6  10        0.54        3.72      2.73 o 
 -13   6  10        5.22        8.34      2.74 o 
 -12   6  10        5.24        7.75      1.59 o 
 -11   6  10        1.59        2.69      1.76 o 
 -10   6  10        1.27        1.78      1.18 o 
  -9   6  10        0.33       -0.76      1.07 o 
  -8   6  10       13.71       13.22      1.58 o 
  -7   6  10        3.95        4.03      1.24 o 
  -6   6  10        3.83        4.52      1.24 o 
  -5   6  10       10.17        5.99      1.25 o 
  -4   6  10       79.39       92.08      2.89 o 
  -3   6  10       13.01       11.99      1.47 o 
  -2   6  10        5.27        3.65      1.19 o 
  -1   6  10        4.56        4.22      1.21 o 
   0   6  10       18.91       21.00      3.25 o 
   1   6  10       26.88       25.25      2.26 o 
   2   6  10        1.48       -0.13      1.33 o 
   3   6  10        0.68       -0.79      1.34 o 
   4   6  10        0.09       -1.53      1.53 o 
   5   6  10        4.71        6.31      3.01 o 
 -15   7  10        4.46       12.33      6.09 o 
 -14   7  10       19.35       29.12      3.08 o 
 -13   7  10        1.78        5.65      2.99 o 
 -12   7  10        4.76       13.19      2.17 o 
 -11   7  10       26.62       21.64      2.10 o 
 -10   7  10       47.15       48.38      2.63 o 
  -9   7  10       16.65       17.37      1.65 o 
  -8   7  10        0.00       -0.15      1.15 o 
  -7   7  10       14.61        9.60      1.51 o 
  -6   7  10       26.71       27.34      1.94 o 
  -5   7  10       20.89       22.73      2.18 o 
  -4   7  10      126.50      129.49      3.77 o 
  -3   7  10       66.70       64.62      2.57 o 
  -2   7  10       28.69       27.79      1.94 o 
  -1   7  10       73.98       82.25      3.73 o 
   0   7  10        8.27        5.84      1.57 o 
   1   7  10        5.68        5.86      1.57 o 
   2   7  10        0.32       -1.26      1.26 o 
   3   7  10        0.00        0.24      1.37 o 
   4   7  10        0.00       -0.71      1.79 o 
   5   7  10        0.05        2.27      1.87 o 
 -14   8  10        1.90       16.50      4.01 o 
 -13   8  10        0.58       -1.34      3.89 o 
 -12   8  10        8.65        4.69      2.77 o 
 -11   8  10        0.13       -2.04      2.04 o 
 -10   8  10        1.97        1.83      2.27 o 
  -9   8  10        3.37        4.22      1.44 o 
  -8   8  10        3.97        2.32      1.30 o 
  -7   8  10        0.18       -1.13      1.13 o 
  -6   8  10        0.00        0.96      1.29 o 
  -5   8  10       20.77       27.26      2.32 o 
  -4   8  10       32.28       31.18      2.04 o 
  -3   8  10        1.34       -0.07      1.06 o 
  -2   8  10        0.59        2.74      1.35 o 
  -1   8  10       12.19       13.14      1.86 o 
   0   8  10        0.01       -1.13      1.21 o 
   1   8  10        6.36        2.47      1.51 o 
   2   8  10        0.10       -0.49      1.35 o 
   3   8  10        0.24        0.74      1.41 o 
   4   8  10        1.67       -0.04      1.91 o 
 -14   9  10        0.49        0.63      2.93 o 
 -13   9  10        0.59        0.42      3.66 o 
 -12   9  10        0.83        1.09      3.72 o 
 -11   9  10        1.83       -2.48      2.48 o 
 -10   9  10        1.07       -0.23      1.79 o 
  -9   9  10        0.76       -1.85      1.85 o 
  -8   9  10        0.03       -0.34      1.26 o 
  -7   9  10        4.34        4.73      1.46 o 
  -6   9  10        0.02       -1.13      1.13 o 
  -5   9  10        0.91       -0.10      1.44 o 
  -4   9  10        2.37        5.22      1.90 o 
  -3   9  10        0.69        0.37      1.79 o 
  -2   9  10        1.75       -0.82      1.56 o 
  -1   9  10        3.41        2.56      1.47 o 
   0   9  10        4.99        3.94      1.51 o 
   1   9  10        0.16       -0.72      1.31 o 
   2   9  10        1.38       -0.37      1.41 o 
   3   9  10        0.47        2.82      1.62 o 
   4   9  10        0.61       -0.20      1.90 o 
 -13  10  10        3.10        2.73      4.57 o 
 -12  10  10        1.99       -0.94      2.22 o 
 -11  10  10        9.12        6.29      3.06 o 
 -10  10  10        1.25       -0.77      2.19 o 
  -9  10  10        0.35        0.00      2.59 o 
  -8  10  10       13.99       10.37      3.11 o 
  -7  10  10        3.14        4.34      1.50 o 
  -6  10  10        0.08        0.37      1.33 o 
  -5  10  10        0.74       -0.37      1.71 o 
  -4  10  10        0.05       -0.38      1.60 o 
  -3  10  10        0.71        0.68      1.36 o 
  -2  10  10        0.69        2.00      1.66 o 
  -1  10  10        4.13        4.77      1.64 o 
   0  10  10        2.10        4.29      1.91 o 
   1  10  10        3.04        5.62      2.04 o 
   2  10  10        0.05       -0.37      1.76 o 
   3  10  10        0.27       -1.10      1.86 o 
 -12  11  10        3.26        1.83      2.49 o 
 -11  11  10        0.26       -2.01      2.01 o 
 -10  11  10        1.57       -1.99      1.99 o 
  -9  11  10       13.22       16.50      3.29 o 
  -8  11  10        3.37        5.08      5.66 o 
  -7  11  10        0.25       -1.79      1.79 o 
  -6  11  10        0.84       -1.49      1.49 o 
  -5  11  10        8.54        7.37      3.44 o 
  -4  11  10        1.99        3.32      1.96 o 
  -3  11  10        0.39       -0.35      1.77 o 
  -2  11  10        4.59        4.38      2.02 o 
  -1  11  10        7.77        9.09      1.92 o 
   0  11  10        0.19        2.24      1.60 o 
   1  11  10        0.11       -0.84      1.52 o 
   2  11  10        0.03       -1.47      1.47 o 
 -11  12  10        8.92       10.87      2.82 o 
 -10  12  10        0.51       -2.68      2.68 o 
  -9  12  10        2.07        7.50      4.22 o 
  -8  12  10        1.12        0.05      2.06 o 
  -7  12  10        0.50        0.76      2.11 o 
  -6  12  10        5.40        7.45      2.31 o 
  -5  12  10        0.41        0.17      2.00 o 
  -4  12  10        0.06       -1.85      1.85 o 
  -3  12  10        1.82        3.06      2.02 o 
  -2  12  10        0.11        1.43      1.55 o 
  -1  12  10        1.40       -0.75      1.54 o 
   0  12  10        0.71        2.29      1.63 o 
   1  12  10        0.10        0.01      1.62 o 
  -9  13  10        2.90        2.77      4.40 o 
  -8  13  10        0.72       -3.17      3.17 o 
  -7  13  10        0.71       -1.81      2.12 o 
  -6  13  10        0.02       -2.02      2.02 o 
  -5  13  10        0.26       -1.15      2.55 o 
  -4  13  10        0.22        0.41      2.08 o 
  -3  13  10        0.39       -0.02      2.37 o 
  -2  13  10        0.94        0.12      2.01 o 
  -1  13  10        2.44        2.06      1.96 o 
  -7  14  10        2.40        2.45      3.84 o 
  -6  14  10        1.31       -2.36      2.51 o 
  -5  14  10        0.17       -2.30      3.49 o 
  -4  14  10        6.45       -0.56      3.39 o 
  -3  14  10        0.00       -1.93      3.25 o 
 -16   1  11        3.70        8.06      1.93 o 
 -15   1  11       28.54       25.79      2.26 o 
 -14   1  11        0.60        4.43      1.66 o 
 -13   1  11       13.36       15.95      1.84 o 
 -12   1  11       29.57       31.11      2.18 o 
 -11   1  11        1.63        4.22      1.32 o 
 -10   1  11        0.02        1.43      1.26 o 
  -9   1  11       27.71       25.18      2.18 o 
  -8   1  11      159.78      155.46      3.54 o 
  -7   1  11      299.76      294.78      4.35 o 
  -6   1  11       88.61       82.71      2.47 o 
  -5   1  11       35.98       36.79      1.96 o 
  -4   1  11        2.05        1.81      1.11 o 
  -3   1  11       97.31      113.43      3.52 o 
  -2   1  11      184.57      174.50      4.43 o 
  -1   1  11        8.69        8.09      1.49 o 
   0   1  11        2.57        3.55      1.40 o 
   1   1  11        2.05       -1.22      1.94 o 
   2   1  11        0.00       -1.24      1.24 o 
   3   1  11       10.62       12.84      2.01 o 
   4   1  11        3.70        3.41      1.90 o 
   5   1  11        1.71        0.49      1.86 o 
 -16   2  11        0.02        6.01      1.75 o 
 -15   2  11       15.59       15.25      1.80 o 
 -14   2  11        8.77        7.67      1.47 o 
 -13   2  11        0.45        4.88      1.31 o 
 -12   2  11        0.07        0.94      1.13 o 
 -11   2  11        8.01        9.17      1.34 o 
 -10   2  11        1.74        1.54      1.19 o 
  -9   2  11      123.40      129.32      3.80 o 
  -8   2  11      407.14      404.35      6.00 o 
  -7   2  11      129.55      149.59      4.00 o 
  -6   2  11        2.69        1.12      1.22 o 
  -5   2  11       49.88       49.51      2.21 o 
  -4   2  11        2.85        2.44      1.12 o 
  -3   2  11      149.48      154.68      4.35 o 
  -2   2  11        1.80        3.01      1.31 o 
  -1   2  11        0.55        0.47      1.21 o 
   0   2  11        7.31        5.57      1.50 o 
   1   2  11        8.76        4.96      1.51 o 
   2   2  11        0.94       -0.44      1.37 o 
   3   2  11        0.53       -0.35      1.53 o 
   4   2  11        1.85        3.53      1.95 o 
   5   2  11        7.91       10.51      2.36 o 
 -16   3  11        9.21       16.40      2.50 o 
 -15   3  11        6.30        8.57      1.74 o 
 -14   3  11       42.63       48.32      2.83 o 
 -13   3  11        2.68        5.50      1.36 o 
 -12   3  11        1.12        2.09      1.28 o 
 -11   3  11        2.16        5.10      1.22 o 
 -10   3  11        3.26        3.22      1.34 o 
  -9   3  11        4.89        5.94      1.40 o 
  -8   3  11       84.07      100.08      3.39 o 
  -7   3  11       84.43       83.58      3.15 o 
  -6   3  11       81.52       73.93      2.54 o 
  -5   3  11       79.48       87.12      2.69 o 
  -4   3  11       24.66       31.15      1.96 o 
  -3   3  11       19.00       18.69      1.68 o 
  -2   3  11        1.20        0.07      1.08 o 
  -1   3  11        0.58        0.86      1.27 o 
   0   3  11       11.82       10.88      1.72 o 
   1   3  11        5.07        6.09      1.55 o 
   2   3  11        1.48        2.33      1.63 o 
   3   3  11        7.18       10.17      2.19 o 
   4   3  11        0.03       -1.49      1.49 o 
   5   3  11        0.00       -1.33      2.64 o 
 -15   4  11        0.57        7.45      2.86 o 
 -14   4  11        9.37        9.94      1.94 o 
 -13   4  11       11.31       12.45      1.63 o 
 -12   4  11        6.00        8.08      1.42 o 
 -11   4  11        1.92        1.87      1.16 o 
 -10   4  11        2.37        3.69      1.40 o 
  -9   4  11        6.84        5.63      1.35 o 
  -8   4  11       99.61      110.61      3.59 o 
  -7   4  11        5.50        3.30      1.43 o 
  -6   4  11       23.08       24.94      2.11 o 
  -5   4  11        0.08        0.42      1.11 o 
  -4   4  11       50.28       52.29      2.48 o 
  -3   4  11        3.81        5.05      1.23 o 
  -2   4  11        0.04       -0.92      1.04 o 
  -1   4  11       13.59       17.81      1.73 o 
   0   4  11        5.65        7.09      1.57 o 
   1   4  11        1.29        3.00      1.69 o 
   2   4  11        2.54        5.49      1.87 o 
   3   4  11        0.67        1.54      1.73 o 
   4   4  11        1.92        3.52      1.95 o 
   5   4  11        2.70        1.29      2.22 o 
 -15   5  11       14.05       22.85      3.40 o 
 -14   5  11        4.21       11.15      2.03 o 
 -13   5  11        0.00        4.23      1.76 o 
 -12   5  11        0.69        4.49      1.30 o 
 -11   5  11        0.00       -0.48      1.28 o 
 -10   5  11       52.13       46.13      2.50 o 
  -9   5  11        0.45        2.06      1.26 o 
  -8   5  11       47.16       62.37      2.99 o 
  -7   5  11        1.24        2.33      1.38 o 
  -6   5  11        0.33        0.74      1.32 o 
  -5   5  11      130.00      124.08      3.33 o 
  -4   5  11       82.71       87.61      2.91 o 
  -3   5  11        0.75       -1.39      1.39 o 
  -2   5  11        0.02       -0.10      1.08 o 
  -1   5  11        1.48        0.18      1.12 o 
   0   5  11       35.90       38.29      2.63 o 
   1   5  11        2.21        1.68      1.59 o 
   2   5  11        0.13        0.30      1.62 o 
   3   5  11        1.00        0.98      2.52 o 
   4   5  11        4.77        2.58      1.92 o 
 -15   6  11        1.86       16.49      2.84 o 
 -14   6  11        0.05        7.60      3.45 o 
 -13   6  11        7.77        5.32      2.04 o 
 -12   6  11        1.51       -1.50      1.82 o 
 -11   6  11        0.94       -0.37      1.56 o 
 -10   6  11        0.03        0.07      1.43 o 
  -9   6  11       16.94       20.32      1.91 o 
  -8   6  11        0.02       -1.32      1.32 o 
  -7   6  11        1.52        2.53      1.72 o 
  -6   6  11        1.32       -0.79      1.45 o 
  -5   6  11      122.69      133.25      3.48 o 
  -4   6  11        8.78       11.00      1.52 o 
  -3   6  11        0.00        0.32      1.18 o 
  -2   6  11        0.65        0.45      1.12 o 
  -1   6  11       11.28       14.83      1.88 o 
   0   6  11        6.86        5.59      1.53 o 
   1   6  11        0.80        1.41      1.38 o 
   2   6  11        0.00       -0.31      1.71 o 
   3   6  11        0.02       -1.59      1.59 o 
   4   6  11        3.06        6.36      2.13 o 
 -14   7  11       12.40       13.95      4.56 o 
 -13   7  11        0.01       -0.60      3.11 o 
 -12   7  11        8.75       12.19      2.33 o 
 -11   7  11        0.15       -0.24      1.62 o 
 -10   7  11        1.39        0.29      1.57 o 
  -9   7  11       18.25       16.23      1.83 o 
  -8   7  11        0.06       -1.35      1.35 o 
  -7   7  11       20.18       20.27      2.14 o 
  -6   7  11       14.23       15.26      1.90 o 
  -5   7  11        0.99        1.86      1.47 o 
  -4   7  11        3.81        4.77      1.32 o 
  -3   7  11        0.01       -0.53      1.17 o 
  -2   7  11        0.66        1.00      1.34 o 
  -1   7  11        0.46        0.04      1.28 o 
   0   7  11        0.30       -0.80      1.30 o 
   1   7  11        6.53        8.03      2.61 o 
   2   7  11        1.64        1.10      1.54 o 
   3   7  11        0.66        1.01      1.78 o 
   4   7  11        1.34        3.23      3.30 o 
 -14   8  11        6.35        7.39      3.26 o 
 -13   8  11        5.47        4.68      2.85 o 
 -12   8  11        0.06       -1.23      2.84 o 
 -11   8  11        0.57       -2.23      3.09 o 
 -10   8  11        3.68        3.17      2.03 o 
  -9   8  11        3.52        1.52      1.44 o 
  -8   8  11       44.64       56.29      3.11 o 
  -7   8  11        2.13        1.54      1.51 o 
  -6   8  11        7.85        8.31      2.12 o 
  -5   8  11        4.26        3.41      1.60 o 
  -4   8  11        1.37        0.95      1.23 o 
  -3   8  11        0.30        0.61      1.32 o 
  -2   8  11        1.67        0.35      1.33 o 
  -1   8  11        5.75        4.93      1.57 o 
   0   8  11        0.17        0.08      1.36 o 
   1   8  11        8.85        9.96      1.91 o 
   2   8  11        9.71        9.40      1.95 o 
   3   8  11        0.52        0.57      1.66 o 
 -13   9  11        0.41       -0.38      5.89 o 
 -12   9  11        3.00       -0.54      4.38 o 
 -11   9  11        0.01       -2.00      2.00 o 
 -10   9  11        3.00        0.94      1.79 o 
  -9   9  11        0.00       -1.30      1.30 o 
  -8   9  11        7.32        7.06      1.83 o 
  -7   9  11        1.10        2.97      3.04 o 
  -6   9  11        1.45        2.01      1.60 o 
  -5   9  11        6.20        4.71      1.70 o 
  -4   9  11       23.61       19.45      2.52 o 
  -3   9  11        5.88        7.32      2.13 o 
  -2   9  11        0.07       -1.72      1.72 o 
  -1   9  11       12.42        8.43      2.86 o 
   0   9  11        3.48        0.65      1.75 o 
   1   9  11        2.77        2.33      1.64 o 
   2   9  11        0.08       -0.43      1.53 o 
 -12  10  11        0.00       -4.49      7.50 o 
 -11  10  11        5.43        3.16      2.45 o 
 -10  10  11        4.12        2.57      2.61 o 
  -9  10  11        1.99       -0.57      1.95 o 
  -8  10  11        0.51       -0.77      1.95 o 
  -7  10  11        0.00       -1.54      1.54 o 
  -6  10  11        0.00       -1.76      1.78 o 
  -5  10  11        4.58        6.53      2.62 o 
  -4  10  11        1.47        2.01      1.98 o 
  -3  10  11        0.91        0.74      1.77 o 
  -2  10  11       11.13       11.77      2.33 o 
  -1  10  11        0.59        0.11      1.81 o 
   0  10  11        7.11        4.05      2.09 o 
   1  10  11        3.48        7.55      2.32 o 
 -11  11  11        8.78        7.87      2.96 o 
 -10  11  11        0.26       -1.03      3.27 o 
  -9  11  11        0.04        0.35      5.53 o 
  -8  11  11        0.01       -2.59      2.59 o 
  -7  11  11        6.26        5.23      2.83 o 
  -6  11  11        2.94        2.15      2.18 o 
  -5  11  11        0.34        0.04      2.37 o 
  -4  11  11        0.00       -0.60      1.86 o 
  -3  11  11        1.33        2.30      1.99 o 
  -2  11  11        0.40        0.11      1.59 o 
  -1  11  11        1.06        2.48      1.63 o 
   0  11  11        0.18       -0.06      1.63 o 
 -10  12  11        0.87        1.79      3.51 o 
  -9  12  11       13.72       37.79     22.54 o 
  -8  12  11        4.05        3.80      3.25 o 
  -7  12  11        0.03       -4.04      4.04 o 
  -6  12  11        2.89        1.31      2.85 o 
  -5  12  11        1.61        6.78      2.41 o 
  -4  12  11        6.26        4.46      2.20 o 
  -3  12  11        0.86        0.60      2.02 o 
  -2  12  11        1.01        0.18      1.96 o 
  -1  12  11        1.57        0.54      1.81 o 
  -7  13  11        2.77        1.17      3.69 o 
  -6  13  11        0.03       -3.12      3.12 o 
  -5  13  11        0.31       -3.24      3.24 o 
  -4  13  11        1.56        1.04      2.56 o 
 -16   0  12        0.22        4.77      4.98 o 
 -15   0  12       14.03       17.19      5.24 o 
 -14   0  12       16.44       16.21      3.24 o 
 -13   0  12        0.26        6.42      2.53 o 
 -12   0  12       25.14       26.77      3.41 o 
 -11   0  12        0.57        4.44      2.36 o 
 -10   0  12       27.62       32.68      3.60 o 
  -9   0  12        1.33        0.62      2.11 o 
  -8   0  12       35.16       34.07      3.50 o 
  -7   0  12        0.84       -1.92      2.66 o 
  -6   0  12        9.13       11.31      2.22 o 
  -5   0  12       96.48       88.32      4.45 o 
  -4   0  12       65.62       74.18      4.37 o 
  -3   0  12       67.39       88.64      4.75 o 
  -2   0  12        1.60        1.13      1.80 o 
  -1   0  12        2.43       -0.89      3.13 o 
   0   0  12        2.88        7.39      3.25 o 
   1   0  12        0.00        1.33      3.08 o 
   2   0  12       12.17       10.82      2.87 o 
   3   0  12        0.15        1.26      2.32 o 
   4   0  12        0.83       -2.45      2.62 o 
 -16   1  12        6.41       10.92      2.48 o 
 -15   1  12        0.08        4.07      2.20 o 
 -14   1  12        1.30        4.00      1.52 o 
 -13   1  12       12.50       15.40      2.01 o 
 -12   1  12        0.14        1.64      1.56 o 
 -11   1  12        0.15        0.91      2.15 o 
 -10   1  12       19.28       15.01      2.52 o 
  -9   1  12      141.07      140.85      4.43 o 
  -8   1  12        0.34       -0.52      1.29 o 
  -7   1  12       18.65       17.24      1.61 o 
  -6   1  12        3.23        0.96      1.51 o 
  -5   1  12        0.27       -1.37      1.44 o 
  -4   1  12        2.28       -1.02      1.15 o 
  -3   1  12        4.16        0.96      1.25 o 
  -2   1  12       21.61       29.36      2.37 o 
  -1   1  12        1.33       -0.28      1.29 o 
   0   1  12        5.99        8.48      1.72 o 
   1   1  12        0.56        2.64      1.52 o 
   2   1  12        2.96        1.37      1.67 o 
   3   1  12       12.44       12.65      2.35 o 
   4   1  12        3.69        2.10      2.06 o 
 -15   2  12        0.65        2.31      1.75 o 
 -14   2  12        0.15        3.05      1.58 o 
 -13   2  12        0.83        4.29      1.57 o 
 -12   2  12        0.38        1.87      1.92 o 
 -11   2  12       18.91       21.65      2.25 o 
 -10   2  12       35.43       37.73      2.78 o 
  -9   2  12        7.00        8.91      2.18 o 
  -8   2  12       61.65       69.87      3.49 o 
  -7   2  12       43.76       42.92      2.59 o 
  -6   2  12       70.91       71.74      2.57 o 
  -5   2  12        0.05       -1.29      1.35 o 
  -4   2  12       17.42       18.37      1.89 o 
  -3   2  12       57.08       53.45      3.61 o 
  -2   2  12        6.77        5.81      1.57 o 
  -1   2  12        0.00        0.40      1.36 o 
   0   2  12        0.45       -1.24      1.30 o 
   1   2  12        0.79        1.67      1.48 o 
   2   2  12        8.81        6.67      2.07 o 
   3   2  12        3.09        3.64      1.92 o 
   4   2  12        1.55       -0.35      2.04 o 
 -15   3  12       16.71       21.75      2.22 o 
 -14   3  12        0.26        2.31      1.43 o 
 -13   3  12       16.10       18.83      2.02 o 
 -12   3  12        0.70        2.32      1.69 o 
 -11   3  12        4.92        4.66      2.49 o 
 -10   3  12       56.02       61.84      3.88 o 
  -9   3  12       28.96       31.54      3.03 o 
  -8   3  12        6.08        7.58      1.68 o 
  -7   3  12       15.28       14.59      1.85 o 
  -6   3  12       34.74       34.07      2.19 o 
  -5   3  12        0.65       -0.76      1.10 o 
  -4   3  12       92.72       95.60      3.06 o 
  -3   3  12        2.95        1.40      1.31 o 
  -2   3  12       23.05       25.75      2.27 o 
  -1   3  12        6.66        8.93      1.83 o 
   0   3  12        0.03       -0.31      1.33 o 
   1   3  12        5.38        2.30      1.77 o 
   2   3  12        6.43        8.74      2.19 o 
   3   3  12        0.44        0.31      2.18 o 
 -15   4  12        2.61        7.14      2.44 o 
 -14   4  12        5.06       11.88      2.00 o 
 -13   4  12        5.39        5.59      2.13 o 
 -12   4  12        0.02        1.12      1.90 o 
 -11   4  12       12.59       12.18      2.52 o 
 -10   4  12      109.65      106.79      4.66 o 
  -9   4  12        0.10       -1.01      1.35 o 
  -8   4  12       10.34        9.56      1.73 o 
  -7   4  12       19.10       17.61      1.98 o 
  -6   4  12       22.81       20.78      2.06 o 
  -5   4  12        3.39        3.65      1.40 o 
  -4   4  12        2.90        2.65      1.26 o 
  -3   4  12        0.61       -0.07      1.60 o 
  -2   4  12       22.41       23.32      2.17 o 
  -1   4  12        0.71       -1.06      1.31 o 
   0   4  12        5.88        4.58      1.96 o 
   1   4  12        1.45       -1.52      1.52 o 
   2   4  12        3.04        2.78      1.87 o 
   3   4  12       12.40       13.23      2.53 o 
 -15   5  12        7.57       17.94      5.50 o 
 -14   5  12       14.67       19.48      3.09 o 
 -13   5  12        7.48        8.81      2.12 o 
 -12   5  12        3.93        4.63      1.88 o 
 -11   5  12        3.38        1.76      2.80 o 
 -10   5  12        0.22       -0.82      1.87 o 
  -9   5  12       84.72       79.99      3.35 o 
  -8   5  12        0.43       -0.78      1.38 o 
  -7   5  12        2.23       -0.25      1.37 o 
  -6   5  12        6.27        6.07      1.57 o 
  -5   5  12       77.54       78.17      2.86 o 
  -4   5  12       15.95       14.38      1.65 o 
  -3   5  12        5.51        6.53      1.43 o 
  -2   5  12        3.07        0.10      1.21 o 
  -1   5  12        3.20        0.59      1.57 o 
   0   5  12        1.33        2.91      1.67 o 
   1   5  12        3.07        6.21      2.01 o 
   2   5  12        1.30        0.87      1.74 o 
   3   5  12        3.08        1.94      1.97 o 
 -14   6  12       27.35       26.03      3.49 o 
 -13   6  12        0.10       -0.62      2.22 o 
 -12   6  12        3.54        1.79      1.90 o 
 -11   6  12        9.73        9.19      2.45 o 
 -10   6  12       99.52      120.92      4.15 o 
  -9   6  12       89.23       91.82      3.63 o 
  -8   6  12       16.46       18.50      2.13 o 
  -7   6  12        1.14       -1.32      1.32 o 
  -6   6  12        3.94        2.28      1.53 o 
  -5   6  12       10.80       16.72      2.04 o 
  -4   6  12        4.45        4.37      1.38 o 
  -3   6  12       24.68       22.99      1.95 o 
  -2   6  12        0.84        0.96      1.34 o 
  -1   6  12        5.48        3.46      1.50 o 
   0   6  12        5.87        5.47      2.98 o 
   1   6  12        0.46        0.04      1.82 o 
   2   6  12        0.56        0.83      2.24 o 
 -14   7  12       11.16       11.02      4.81 o 
 -13   7  12        0.01       -2.50      2.50 o 
 -12   7  12        4.25        2.23      4.48 o 
 -11   7  12        1.00       -1.76      3.87 o 
 -10   7  12        3.40        2.59      1.75 o 
  -9   7  12        0.95       -1.57      1.57 o 
  -8   7  12        0.37        0.68      1.54 o 
  -7   7  12       16.52       17.48      2.07 o 
  -6   7  12        0.46        1.84      1.56 o 
  -5   7  12        2.65        1.31      1.47 o 
  -4   7  12        0.24       -0.37      1.18 o 
  -3   7  12        0.18        0.51      1.36 o 
  -2   7  12        7.91        7.92      1.76 o 
  -1   7  12        8.82        6.50      1.67 o 
   0   7  12        0.70        0.16      1.66 o 
   1   7  12        0.81        1.79      2.84 o 
   2   7  12        4.22        1.85      1.95 o 
 -13   8  12       11.38       12.43      4.27 o 
 -12   8  12       28.91       28.61      4.75 o 
 -11   8  12        6.26        4.17      6.53 o 
 -10   8  12        0.35       -0.61      1.89 o 
  -9   8  12        4.65        4.02      1.85 o 
  -8   8  12        0.57       -1.15      2.50 o 
  -7   8  12       13.87       12.11      2.06 o 
  -6   8  12        3.37        0.23      1.60 o 
  -5   8  12        4.30        1.60      1.59 o 
  -4   8  12        1.67        1.85      1.85 o 
  -3   8  12        0.07        0.13      1.40 o 
  -2   8  12       13.82       15.08      2.05 o 
  -1   8  12        0.01        0.91      1.50 o 
   0   8  12        0.10       -1.40      1.40 o 
   1   8  12        1.13        1.27      1.62 o 
 -12   9  12        6.72       -0.94      3.79 o 
 -11   9  12       26.81       27.54      3.34 o 
 -10   9  12        1.05        0.00      2.14 o 
  -9   9  12       10.24        7.78      2.21 o 
  -8   9  12       23.90       24.78      4.11 o 
  -7   9  12        0.19       -0.54      2.11 o 
  -6   9  12       13.80       11.36      2.05 o 
  -5   9  12        2.18       -1.76      1.76 o 
  -4   9  12        4.88        3.74      2.06 o 
  -3   9  12        0.19        1.69      1.47 o 
  -2   9  12        0.13        0.49      1.48 o 
  -1   9  12       10.28       12.77      2.32 o 
   0   9  12        1.03        1.21      1.62 o 
   1   9  12        0.10       -0.22      1.66 o 
 -11  10  12        0.24       -2.98      2.98 o 
 -10  10  12       18.97       21.09      3.46 o 
  -9  10  12        2.66        2.68      5.07 o 
  -8  10  12        9.17       12.58      2.18 o 
  -7  10  12        1.91       -1.03      1.71 o 
  -6  10  12        6.88        3.27      2.21 o 
  -5  10  12        3.16        1.13      1.96 o 
  -4  10  12        0.01       -1.17      1.90 o 
  -3  10  12        0.22       -1.76      1.76 o 
  -2  10  12        0.00       -0.92      1.95 o 
  -1  10  12        0.02       -0.88      1.86 o 
 -10  11  12        0.01        1.56     17.50 o 
  -9  11  12        4.46       -1.29      2.97 o 
  -8  11  12        0.63        2.74      3.24 o 
  -7  11  12        3.00       -1.35      2.15 o 
  -6  11  12        1.13        2.22      2.16 o 
  -5  11  12        1.44        0.13      2.33 o 
  -4  11  12        0.19       -1.85      1.95 o 
  -3  11  12        0.27        0.59      2.03 o 
  -2  11  12        0.07       -1.79      1.79 o 
  -8  12  12        0.84        2.02      3.78 o 
  -7  12  12        6.01        8.65      4.05 o 
  -6  12  12        0.01       -2.36      2.36 o 
  -5  12  12        0.68       -2.34      2.34 o 
  -4  12  12        1.45       -1.11      2.45 o 
 -15   1  13        2.94        8.72      2.33 o 
 -14   1  13        4.25        8.92      2.16 o 
 -13   1  13        0.03       -1.19      1.63 o 
 -12   1  13        0.15        0.39      1.65 o 
 -11   1  13        3.54        1.12      1.78 o 
 -10   1  13       11.58        7.60      2.20 o 
  -9   1  13        9.42        4.78      2.62 o 
  -8   1  13       43.79       41.27      4.09 o 
  -7   1  13       11.10        5.09      1.74 o 
  -6   1  13        0.67       -0.21      1.24 o 
  -5   1  13       12.75       14.91      1.83 o 
  -4   1  13        0.13       -1.23      1.23 o 
  -3   1  13       15.83       12.90      1.93 o 
  -2   1  13        1.00        4.64      4.04 o 
  -1   1  13        0.84        0.46      1.47 o 
   0   1  13        0.00        1.60      1.95 o 
   1   1  13       12.10       12.32      2.14 o 
   2   1  13        0.07        0.01      1.88 o 
 -15   2  13        0.15        5.78      2.83 o 
 -14   2  13        0.08        1.02      1.82 o 
 -13   2  13        7.09       10.25      3.31 o 
 -12   2  13        0.97        0.72      1.92 o 
 -11   2  13        6.05        3.68      2.04 o 
 -10   2  13        0.15       -0.41      2.70 o 
  -9   2  13        4.59        2.31      2.04 o 
  -8   2  13       22.12       17.01      4.65 o 
  -7   2  13       24.65       22.85      3.06 o 
  -6   2  13       32.80       35.26      2.46 o 
  -5   2  13       15.69       14.36      1.85 o 
  -4   2  13       40.72       44.14      2.80 o 
  -3   2  13        0.78        0.65      1.41 o 
  -2   2  13        0.39       -1.01      1.33 o 
  -1   2  13        0.73       -0.44      1.46 o 
   0   2  13       20.06       20.86      2.39 o 
   1   2  13        0.43       -0.47      1.78 o 
   2   2  13        0.07        1.32      2.00 o 
 -15   3  13        8.88       14.17      2.49 o 
 -14   3  13        6.71        6.89      2.49 o 
 -13   3  13        7.37       10.11      2.69 o 
 -12   3  13        1.00        0.15      2.00 o 
 -11   3  13        2.74        1.47      2.05 o 
 -10   3  13        9.48        4.97      2.78 o 
  -9   3  13        0.15       -2.82      2.82 o 
  -8   3  13        0.00       -0.71      1.41 o 
  -7   3  13       11.03       14.15      1.95 o 
  -6   3  13       10.34        7.10      1.76 o 
  -5   3  13        2.81        5.52      2.44 o 
  -4   3  13        1.78        2.00      1.45 o 
  -3   3  13        7.33        7.86      2.08 o 
  -2   3  13        0.70       -1.35      1.35 o 
  -1   3  13        0.31        0.37      2.11 o 
   0   3  13        0.01        0.29      1.66 o 
   1   3  13        1.09        0.95      1.86 o 
   2   3  13       24.59       29.24      3.22 o 
 -14   4  13        7.31        7.13      2.54 o 
 -13   4  13        0.01        0.28      2.01 o 
 -12   4  13       12.78        8.94      2.68 o 
 -11   4  13       20.00       18.87      3.08 o 
 -10   4  13       44.73       46.70      3.69 o 
  -9   4  13       39.97       40.29      3.19 o 
  -8   4  13        6.59        1.73      2.02 o 
  -7   4  13        0.68        1.76      2.16 o 
  -6   4  13        0.03       -1.08      1.41 o 
  -5   4  13        4.78        2.75      1.33 o 
  -4   4  13       23.90       17.91      2.07 o 
  -3   4  13        0.00        0.59      1.37 o 
  -2   4  13        0.06       -1.36      1.36 o 
  -1   4  13        3.47       -1.20      1.61 o 
   0   4  13        1.32        1.12      1.74 o 
   1   4  13       17.62       18.76      2.75 o 
   2   4  13        0.02        0.53      1.99 o 
 -14   5  13        0.21       -3.50      4.65 o 
 -13   5  13        1.91        1.27      2.26 o 
 -12   5  13       30.40       27.57      3.37 o 
 -11   5  13        8.13        3.45      3.47 o 
 -10   5  13        2.75        1.89      3.00 o 
  -9   5  13       42.33       42.77      3.67 o 
  -8   5  13        1.34        0.04      2.47 o 
  -7   5  13        9.34       11.67      2.40 o 
  -6   5  13        0.92       -0.03      1.47 o 
  -5   5  13        8.17        7.06      1.80 o 
  -4   5  13        0.59       -0.81      1.20 o 
  -3   5  13        1.79       -0.91      1.39 o 
  -2   5  13        0.62       -1.17      1.53 o 
  -1   5  13        1.91        1.56      1.79 o 
   0   5  13        0.30       -0.66      2.13 o 
   1   5  13        0.32       -1.90      2.23 o 
 -14   6  13       34.09       39.78      5.97 o 
 -13   6  13        0.28       -3.72      3.93 o 
 -12   6  13       19.95       16.78      3.05 o 
 -11   6  13        8.62        6.75      2.59 o 
 -10   6  13        6.18        6.86      2.53 o 
  -9   6  13        0.09       -1.55      1.55 o 
  -8   6  13        0.25        0.55      1.52 o 
  -7   6  13        0.30       -1.76      1.99 o 
  -6   6  13       11.14       11.22      1.99 o 
  -5   6  13        2.04        0.26      1.50 o 
  -4   6  13       14.20       16.13      2.31 o 
  -3   6  13        8.07        9.27      1.80 o 
  -2   6  13        0.77       -1.29      1.61 o 
  -1   6  13        0.32        0.72      1.73 o 
   0   6  13        6.27        7.12      2.23 o 
   1   6  13        0.35       -0.90      1.87 o 
 -13   7  13       22.20       23.63      7.21 o 
 -12   7  13        2.00        2.03      2.45 o 
 -11   7  13       41.48       43.38      3.82 o 
 -10   7  13        4.16        3.96      1.92 o 
  -9   7  13        1.67       -1.68      1.68 o 
  -8   7  13        0.35       -0.47      2.17 o 
  -7   7  13        0.64       -0.66      1.51 o 
  -6   7  13        6.89        4.84      1.80 o 
  -5   7  13        4.94        0.67      1.57 o 
  -4   7  13        1.19       -0.42      1.75 o 
  -3   7  13        6.57        3.80      1.64 o 
  -2   7  13        3.55        2.40      1.64 o 
  -1   7  13        1.82        2.10      1.88 o 
   0   7  13        0.01       -1.87      1.87 o 
 -12   8  13        7.47        0.75      3.84 o 
 -11   8  13        5.70       -0.70      3.30 o 
 -10   8  13       38.95       43.92      3.11 o 
  -9   8  13        3.06        3.42      2.59 o 
  -8   8  13        0.03        4.21      4.45 o 
  -7   8  13       16.02       15.47      2.29 o 
  -6   8  13        8.82        6.52      2.67 o 
  -5   8  13        2.46        0.64      1.88 o 
  -4   8  13        0.41        0.10      1.88 o 
  -3   8  13        0.13        0.96      1.55 o 
  -2   8  13        0.11       -1.15      1.48 o 
  -1   8  13        8.02        3.62      1.79 o 
 -11   9  13        0.01       -2.83      2.83 o 
 -10   9  13        7.69        4.37      2.01 o 
  -9   9  13        0.10       -0.29      3.24 o 
  -8   9  13        1.25       -1.68      1.68 o 
  -7   9  13        1.53       -0.69      1.78 o 
  -6   9  13        3.53        1.20      2.07 o 
  -5   9  13        0.10       -1.81      1.81 o 
  -4   9  13        1.46        1.00      1.99 o 
  -3   9  13        0.38        0.77      2.00 o 
  -2   9  13        1.64       -0.51      1.57 o 
 -10  10  13        0.72        4.18      5.75 o 
  -9  10  13        0.20       -0.77      2.29 o 
  -8  10  13        0.19       -1.71      1.71 o 
  -7  10  13        0.11        1.13      2.21 o 
  -6  10  13        0.44        0.08      3.56 o 
  -5  10  13        2.03        2.89      3.37 o 
  -4  10  13        0.20       -1.04      1.94 o 
  -3  10  13        0.00       -1.94      1.94 o 
  -6  11  13        3.55        3.21      3.41 o 
 -14   0  14        4.65        5.81      4.10 o 
 -13   0  14       11.80       13.46      5.38 o 
 -12   0  14       15.83       20.96      4.90 o 
 -11   0  14       14.88       10.67      4.08 o 
 -10   0  14        0.87        2.11      3.02 o 
  -9   0  14        1.77        1.28      3.05 o 
  -8   0  14       19.26       13.49      4.25 o 
  -7   0  14        1.69        3.20      3.36 o 
  -6   0  14        4.45       10.93      4.96 o 
  -5   0  14       69.05       73.60      4.80 o 
  -4   0  14        0.08       -1.89      1.89 o 
  -3   0  14        1.80        6.08      2.55 o 
  -2   0  14        0.36        1.30      2.28 o 
  -1   0  14        3.85        6.09      2.61 o 
   0   0  14       25.10       39.67      4.46 o 
 -14   1  14        0.03        0.90      2.09 o 
 -13   1  14        0.04        0.60      2.12 o 
 -12   1  14       11.70       12.15      2.73 o 
 -11   1  14        0.05       -1.89      1.89 o 
 -10   1  14        6.38        6.75      2.60 o 
  -9   1  14        3.47        3.22      2.27 o 
  -8   1  14        0.00       -1.01      1.97 o 
  -7   1  14        0.08       -0.57      1.55 o 
  -6   1  14        9.02        9.72      1.75 o 
  -5   1  14        2.15        2.33      1.55 o 
  -4   1  14        0.75        0.16      1.39 o 
  -3   1  14        5.01        2.62      1.65 o 
  -2   1  14        0.70        2.34      1.63 o 
  -1   1  14        0.44        0.37      1.65 o 
   0   1  14       12.32       18.54      2.51 o 
 -14   2  14        0.19        0.37      2.28 o 
 -13   2  14        5.41        2.99      2.25 o 
 -12   2  14        3.31        1.59      2.19 o 
 -11   2  14        0.17       -1.94      1.94 o 
 -10   2  14        3.25        3.60      4.61 o 
  -9   2  14        0.10       -1.77      2.11 o 
  -8   2  14        2.47        1.87      2.26 o 
  -7   2  14        0.01       -1.13      1.54 o 
  -6   2  14       12.59       14.38      2.20 o 
  -5   2  14        0.14       -1.39      1.39 o 
  -4   2  14        0.08       -1.35      1.35 o 
  -3   2  14        1.22        0.00      1.52 o 
  -2   2  14        0.30        0.14      1.58 o 
  -1   2  14        1.13        1.00      1.66 o 
   0   2  14        0.94        0.18      1.78 o 
 -14   3  14        3.61        3.64      2.44 o 
 -13   3  14        6.74       -0.68      2.26 o 
 -12   3  14        0.60       -2.03      2.03 o 
 -11   3  14        7.07        0.32      2.24 o 
 -10   3  14        0.02       -1.61      3.41 o 
  -9   3  14        9.46        3.14      2.36 o 
  -8   3  14        4.78        4.77      1.93 o 
  -7   3  14        7.99        8.53      2.02 o 
  -6   3  14        0.85        1.24      1.68 o 
  -5   3  14        0.08       -0.90      1.36 o 
  -4   3  14       28.17       29.48      2.54 o 
  -3   3  14        0.56        1.16      1.56 o 
  -2   3  14        0.38       -1.41      1.44 o 
  -1   3  14        1.37       -0.34      1.64 o 
   0   3  14        2.06        1.36      2.75 o 
 -14   4  14        0.26        1.06      2.45 o 
 -13   4  14        2.38       -1.58      2.26 o 
 -12   4  14        2.94       -3.28      3.96 o 
 -11   4  14        0.05       -2.08      2.08 o 
 -10   4  14       10.98        7.03      3.28 o 
  -9   4  14        0.02       -2.53      2.53 o 
  -8   4  14        2.14       -0.43      2.53 o 
  -7   4  14       11.20        8.68      2.13 o 
  -6   4  14        1.75       -1.16      1.66 o 
  -5   4  14       25.14       25.43      3.30 o 
  -4   4  14        0.25       -0.49      1.45 o 
  -3   4  14        6.36       11.92      2.05 o 
  -2   4  14        7.35        8.55      1.95 o 
  -1   4  14        2.68        5.07      2.13 o 
   0   4  14        6.23        6.29      3.64 o 
 -13   5  14        5.72        3.03      2.51 o 
 -12   5  14        5.75        0.91      2.66 o 
 -11   5  14        1.99       -2.02      2.02 o 
 -10   5  14        1.42       -2.56      2.56 o 
  -9   5  14        2.61        0.02      2.33 o 
  -8   5  14       27.21       24.94      4.04 o 
  -7   5  14        0.00       -1.52      1.52 o 
  -6   5  14        0.54       -1.56      1.56 o 
  -5   5  14       26.53       29.17      3.02 o 
  -4   5  14        0.66        2.48      1.56 o 
  -3   5  14        0.01       -1.24      1.48 o 
  -2   5  14        0.00       -0.67      1.70 o 
  -1   5  14        5.99        3.33      2.13 o 
 -13   6  14        1.28       -0.99      3.61 o 
 -12   6  14        3.15       -1.99      3.71 o 
 -11   6  14       14.71        4.80      4.67 o 
 -10   6  14        2.67       -0.93      3.53 o 
  -9   6  14        0.29       -0.33      2.35 o 
  -8   6  14        1.86        0.92      1.72 o 
  -7   6  14        0.08       -0.73      1.60 o 
  -6   6  14       15.84       21.73      2.47 o 
  -5   6  14        0.38        1.82      1.70 o 
  -4   6  14        0.29       -2.00      2.00 o 
  -3   6  14       18.31       19.50      2.63 o 
  -2   6  14        0.89       -1.44      1.75 o 
  -1   6  14        7.69        5.06      2.18 o 
 -12   7  14        0.87       -2.47      2.47 o 
 -11   7  14        0.62       -2.49      2.49 o 
 -10   7  14        1.75        0.62      2.66 o 
  -9   7  14        0.48        2.53      4.14 o 
  -8   7  14        1.32       -1.95      1.95 o 
  -7   7  14        0.90        1.57      1.77 o 
  -6   7  14        4.06        1.60      1.81 o 
  -5   7  14        1.66        0.23      1.92 o 
  -4   7  14        1.36       -0.75      1.88 o 
  -3   7  14        0.29       -0.35      1.77 o 
  -2   7  14        6.19        6.38      2.13 o 
 -11   8  14        1.49       -0.65      2.48 o 
 -10   8  14        1.43        1.71      2.94 o 
  -9   8  14       10.88       10.83      2.49 o 
  -8   8  14        3.31        1.04      2.95 o 
  -7   8  14       10.57        8.09      2.17 o 
  -6   8  14        1.81       -1.76      1.76 o 
  -5   8  14        1.30       -0.64      1.93 o 
  -4   8  14        6.45        6.49      2.40 o 
  -3   8  14        1.37       -0.08      2.49 o 
  -9   9  14        1.06        0.71      2.01 o 
  -8   9  14        1.68       -0.48      1.77 o 
  -7   9  14        0.36       -2.01      2.01 o 
  -6   9  14        0.02        0.08      2.06 o 
  -5   9  14        7.72       10.67      2.65 o 
 -13   1  15        1.64        2.92      2.60 o 
 -12   1  15        5.32        2.17      2.54 o 
 -11   1  15        3.15        5.46      2.63 o 
 -10   1  15       11.02        9.53      2.93 o 
  -9   1  15        0.36       -1.99      2.14 o 
  -8   1  15        0.03       -0.14      2.44 o 
  -7   1  15        0.09       -0.28      2.50 o 
  -6   1  15        0.04        0.04      1.52 o 
  -5   1  15        0.14       -0.48      1.57 o 
  -4   1  15        5.45        8.54      2.01 o 
  -3   1  15        0.71       -1.63      1.63 o 
  -2   1  15        0.45       -0.33      1.81 o 
 -13   2  15        8.94        5.62      4.29 o 
 -12   2  15        3.33        2.99      2.64 o 
 -11   2  15       21.78       21.05      3.61 o 
 -10   2  15        5.12        3.17      2.62 o 
  -9   2  15        1.08        1.06      2.44 o 
  -8   2  15        1.79        2.07      2.45 o 
  -7   2  15        4.68        3.79      1.93 o 
  -6   2  15        0.04       -0.65      1.94 o 
  -5   2  15        0.15       -0.38      1.54 o 
  -4   2  15        0.00        0.14      1.59 o 
  -3   2  15        0.88        0.78      1.94 o 
  -2   2  15       19.44       29.02      2.89 o 
 -13   3  15        8.54        3.85      5.20 o 
 -12   3  15        3.76       -2.23      2.73 o 
 -11   3  15        0.07        0.40      2.42 o 
 -10   3  15        1.93        0.19      2.42 o 
  -9   3  15        0.01       -2.61      2.61 o 
  -8   3  15        3.19        1.15      2.52 o 
  -7   3  15        9.68       12.22      2.35 o 
  -6   3  15        3.59        3.23      2.01 o 
  -5   3  15        7.83        9.23      2.07 o 
  -4   3  15        3.04        2.82      1.67 o 
  -3   3  15        0.63        1.12      2.40 o 
  -2   3  15        6.38        2.87      2.59 o 
 -12   4  15        1.03        0.77      2.58 o 
 -11   4  15        0.06       -2.63      4.96 o 
 -10   4  15        1.38       -2.53      3.75 o 
  -9   4  15        5.63        0.44      4.89 o 
  -8   4  15        2.00        4.32      2.11 o 
  -7   4  15       13.72       12.09      2.41 o 
  -6   4  15        1.44        1.40      1.93 o 
  -5   4  15        6.93       11.07      2.42 o 
  -4   4  15        5.52        7.17      1.96 o 
  -3   4  15        0.38       -1.45      1.63 o 
 -12   5  15        5.55       -2.50     10.36 o 
 -11   5  15        2.29       -4.41      4.41 o 
 -10   5  15        5.84       -0.61      6.40 o 
  -9   5  15        5.72        1.88      3.44 o 
  -8   5  15        0.00       -1.92      1.92 o 
  -7   5  15        0.28       -0.25      1.83 o 
  -6   5  15        1.88        1.28      2.01 o 
  -5   5  15        0.31       -1.38      1.95 o 
  -4   5  15        2.12       -0.74      1.58 o 
  -3   5  15        0.62        1.10      1.99 o 
 -11   6  15        0.60       -2.37      2.85 o 
 -10   6  15        1.78        1.05      6.32 o 
  -9   6  15        2.20       -0.29      2.60 o 
  -8   6  15        7.41        4.91      2.80 o 
  -7   6  15        2.62        2.08      2.03 o 
  -6   6  15       14.66       17.70      2.76 o 
  -5   6  15        8.13        4.39      2.26 o 
  -4   6  15        0.08        0.33      2.35 o 
  -9   7  15        0.20       -1.69      1.69 o 
  -8   7  15        0.25       -1.76      1.76 o 
  -7   7  15        1.78        1.69      2.16 o 
  -6   7  15        6.60        5.59      2.75 o 
 -11   0  16        0.27       -2.26      3.47 o 
 -10   0  16        0.54        1.02      3.62 o 
  -9   0  16       19.35       20.72      5.30 o 
  -8   0  16       30.52       38.75      6.62 o 
  -7   0  16       12.18       11.24      5.00 o 
  -6   0  16       10.56       12.21      2.98 o 
  -5   0  16        6.27        5.94      2.81 o 
 -11   1  16        1.61        2.13      2.68 o 
 -10   1  16        0.10       -1.83      3.09 o 
  -9   1  16        5.82       11.48      3.56 o 
  -8   1  16       24.77       27.62      6.05 o 
  -7   1  16        3.71        4.81      3.08 o 
  -6   1  16        4.15        2.03      2.19 o 
  -5   1  16       11.71       11.66      2.25 o 
 -11   2  16        0.46        0.06      2.54 o 
 -10   2  16        1.55       -0.15      2.60 o 
  -9   2  16        0.38       -1.19      2.65 o 
  -8   2  16        4.05        7.20      3.07 o 
  -7   2  16        0.23        2.60      2.97 o 
  -6   2  16        0.72        0.72      2.09 o 
  -5   2  16        0.58        0.64      1.81 o 
 -10   3  16        0.06       -0.29      2.48 o 
  -9   3  16        0.20        1.64      2.68 o 
  -8   3  16        2.88        2.93      2.99 o 
  -7   3  16       27.59       29.65      3.24 o 
  -6   3  16        2.39        0.01      2.10 o 
  -9   4  16        0.22        2.46      2.88 o 
  -8   4  16        4.18        2.44      2.97 o 
  -7   4  16       12.33       10.28      2.53 o 
                                                 
